# Supplementary material for: macroH2A2 antagonizes epigenetic programs of stemness in glioblastoma
Source: Nat Commun. 2023 May 27;14:3062. doi: 10.1038/s41467-023-38919-2 (PMC10224928; doi:10.1038/s41467-023-38919-2)
Supplement: Supplementary file 4 — Supplementary Data 1 [file 41467_2023_38919_MOESM4_ESM.xlsx]

## Sheet: ATAC upregulated
X	Chr	Start	End	baseMean	log2FoldChange	lfcSE	stat	pvalue	padj	nearest_gene	loc	loc_anno
16789	chr2	17083806	17084118	2498	2.6532	0.231838	11.4442	2.51e-30	5.5e-28	FAM49A	chr2:17083806-17084118	chr2:17083806-17084118 (FAM49A)
16788	chr4	159837214	159837356	1873.49	2.62592	0.449232	5.84534	5.06e-09	9.02e-08	LINC02233	chr4:159837214-159837356	chr4:159837214-159837356 (LINC02233)
16787	chr1	44536923	44537071	1990.12	2.61798	1.1927	2.195	0.0281634	0.0721595	RNF220	chr1:44536923-44537071	chr1:44536923-44537071 (RNF220)
16786	chr12	43516108	43516425	3193.5	2.5548	0.271764	9.4008	5.41e-21	5.15e-19	ADAMTS20	chr12:43516108-43516425	chr12:43516108-43516425 (ADAMTS20)
16785	chr18	44065212	44065473	2718.85	2.51998	0.276319	9.11981	7.53e-20	6.33e-18	LINC01478	chr18:44065212-44065473	chr18:44065212-44065473 (LINC01478)
16784	chr4	31160234	31160547	2846.04	2.50366	0.357512	7.003	2.51e-12	7.97e-11	LINC02497	chr4:31160234-31160547	chr4:31160234-31160547 (LINC02497)
16783	chr12	15839031	15839242	1851.54	2.48482	0.575412	4.31833	1.57e-05	0.00012262	STRAP	chr12:15839031-15839242	chr12:15839031-15839242 (STRAP)
16782	chr1	104406792	104406998	2463.83	2.43114	0.382584	6.35452	2.09e-10	4.74e-09	LOC100129138	chr1:104406792-104406998	chr1:104406792-104406998 (LOC100129138)
16781	chr14	98593384	98593714	4499.74	2.37351	0.76458	3.10433	0.00190712	0.00777515	C14orf177	chr14:98593384-98593714	chr14:98593384-98593714 (C14orf177)
16780	chr2	31066081	31067027	17701.6	2.32178	0.0713966	32.5195	5.65e-232	2.25e-227	GALNT14	chr2:31066081-31067027	chr2:31066081-31067027 (GALNT14)
16779	chr11	21785353	21785814	6244.01	2.23976	0.231491	9.67537	3.84e-22	4.14e-20	NELL1	chr11:21785353-21785814	chr11:21785353-21785814 (NELL1)
16778	chr14	104383951	104384340	5051.41	2.19969	0.309696	7.10274	1.22e-12	4.15e-11	C14orf144	chr14:104383951-104384340	chr14:104383951-104384340 (C14orf144)
16777	chr17	56483225	56483455	2572.59	2.18169	0.361944	6.02771	1.66e-09	3.26e-08	ANKFN1	chr17:56483225-56483455	chr17:56483225-56483455 (ANKFN1)
16776	chr3	71542565	71543265	9498.57	2.14865	0.236918	9.06919	1.2e-19	9.85e-18	FOXP1	chr3:71542565-71543265	chr3:71542565-71543265 (FOXP1)
16775	chr4	77699785	77700195	4851.56	2.14493	0.184171	11.6464	2.39e-31	5.81e-29	CNOT6L	chr4:77699785-77700195	chr4:77699785-77700195 (CNOT6L)
16774	chr7	115475905	115476240	3730.62	2.13888	0.204974	10.4349	1.72e-25	2.39e-23	SNORA25B	chr7:115475905-115476240	chr7:115475905-115476240 (SNORA25B)
16773	chr3	68142441	68142799	3068.32	2.06239	0.44162	4.67007	3.01e-06	2.84e-05	FAM19A1	chr3:68142441-68142799	chr3:68142441-68142799 (FAM19A1)
16772	chr20	63296166	63297199	30381.5	2.0608	0.0666058	30.9403	3.43e-210	6.82e-206	COL20A1	chr20:63296166-63297199	chr20:63296166-63297199 (COL20A1)
16771	chr3	179512490	179512671	1901.29	2.05253	0.580082	3.53834	0.000402654	0.00207753	ACTL6A	chr3:179512490-179512671	chr3:179512490-179512671 (ACTL6A)
16770	chr20	10605777	10606040	2093.63	2.04111	0.29503	6.91832	4.57e-12	1.39e-10	SLX4IP	chr20:10605777-10606040	chr20:10605777-10606040 (SLX4IP)
16769	chr1	18974389	18974893	5939.7	2.02627	0.290338	6.97902	2.97e-12	9.34e-11	IFFO2	chr1:18974389-18974893	chr1:18974389-18974893 (IFFO2)
16768	chr3	184636480	184637041	11073.3	2.01962	0.148037	13.6427	2.23e-42	1.31e-39	EPHB3	chr3:184636480-184637041	chr3:184636480-184637041 (EPHB3)
16767	chr22	38026476	38027102	9636.05	1.98316	0.198372	9.9972	1.57e-23	1.95e-21	POLR2F	chr22:38026476-38027102	chr22:38026476-38027102 (POLR2F)
16766	chr12	48027213	48027657	6660.48	1.97302	0.246367	8.00846	1.16e-15	6.04e-14	SENP1	chr12:48027213-48027657	chr12:48027213-48027657 (SENP1)
16765	chr11	79119777	79120172	3204.68	1.97133	0.295182	6.67836	2.42e-11	6.46e-10	TENM4	chr11:79119777-79120172	chr11:79119777-79120172 (TENM4)
16764	chr11	189578	189731	1282.82	1.92483	0.407971	4.71805	2.38e-06	2.31e-05	SCGB1C1	chr11:189578-189731	chr11:189578-189731 (SCGB1C1)
16763	chr11	80535990	80536398	4238.3	1.91308	0.211895	9.02841	1.74e-19	1.4e-17	LOC101928944	chr11:80535990-80536398	chr11:80535990-80536398 (LOC101928944)
16762	chr11	104859335	104860102	8847.21	1.91244	0.144095	13.2721	3.36e-40	1.63e-37	CASP12	chr11:104859335-104860102	chr11:104859335-104860102 (CASP12)
16761	chr15	75695316	75695582	9902.8	1.89201	0.154592	12.2387	1.93e-34	6.19e-32	CSPG4	chr15:75695316-75695582	chr15:75695316-75695582 (CSPG4)
16760	chr18	44051083	44051296	1697.74	1.88907	0.364944	5.17633	2.26e-07	2.83e-06	LINC01478	chr18:44051083-44051296	chr18:44051083-44051296 (LINC01478)
16759	chr5	111345887	111346161	2139.32	1.87738	0.418027	4.49105	7.09e-06	6.07e-05	CAMK4	chr5:111345887-111346161	chr5:111345887-111346161 (CAMK4)
16758	chr17	50467501	50467710	3319.29	1.87319	0.200567	9.33946	9.68e-21	8.91e-19	CHAD	chr17:50467501-50467710	chr17:50467501-50467710 (CHAD)
16757	chr8	53318331	53318583	4112.94	1.87296	0.178886	10.4701	1.19e-25	1.69e-23	OPRK1	chr8:53318331-53318583	chr8:53318331-53318583 (OPRK1)
16756	chr2	218015543	218016477	17122.2	1.87057	0.12275	15.2389	1.95e-52	2.44e-49	RUFY4	chr2:218015543-218016477	chr2:218015543-218016477 (RUFY4)
16755	chr5	44646090	44646322	3114.35	1.86448	0.307856	6.05634	1.39e-09	2.76e-08	MRPS30-DT	chr5:44646090-44646322	chr5:44646090-44646322 (MRPS30-DT)
16754	chr2	191845310	191845575	2947.26	1.86054	0.322314	5.77244	7.81e-09	1.34e-07	CAVIN2	chr2:191845310-191845575	chr2:191845310-191845575 (CAVIN2)
16753	chr1	34057327	34058173	17657	1.84653	0.144142	12.8104	1.43e-37	5.94e-35	CSMD2	chr1:34057327-34058173	chr1:34057327-34058173 (CSMD2)
16752	chr12	53052989	53053191	3780.62	1.83953	0.190298	9.66657	4.18e-22	4.48e-20	TNS2	chr12:53052989-53053191	chr12:53052989-53053191 (TNS2)
16751	chr9	63335432	63335605	1624.2	1.82677	0.310327	5.8866	3.94e-09	7.21e-08	AQP7P1	chr9:63335432-63335605	chr9:63335432-63335605 (AQP7P1)
16750	chr4	112403523	112403842	4237.41	1.82626	0.187988	9.71477	2.61e-22	2.88e-20	ALPK1	chr4:112403523-112403842	chr4:112403523-112403842 (ALPK1)
16749	chr4	89709122	89709294	1922.95	1.82501	0.486155	3.75397	0.000174053	0.00100305	SNCA	chr4:89709122-89709294	chr4:89709122-89709294 (SNCA)
16748	chr19	7969480	7969877	5172.83	1.82501	0.630026	2.89673	0.00377079	0.0138089	ELAVL1	chr19:7969480-7969877	chr19:7969480-7969877 (ELAVL1)
16747	chr11	79121536	79121748	2387.18	1.82397	0.241228	7.56121	3.99e-14	1.71e-12	TENM4	chr11:79121536-79121748	chr11:79121536-79121748 (TENM4)
16746	chr10	80702178	80702410	3287.9	1.80182	0.335131	5.37646	7.6e-08	1.06e-06	LOC105378386	chr10:80702178-80702410	chr10:80702178-80702410 (LOC105378386)
16745	chr14	89238907	89239551	5321.04	1.79822	0.203779	8.82436	1.1e-18	8.23e-17	FOXN3	chr14:89238907-89239551	chr14:89238907-89239551 (FOXN3)
16744	chr5	175823846	175823989	2781.69	1.7982	0.349724	5.14176	2.72e-07	3.34e-06	CPLX2	chr5:175823846-175823989	chr5:175823846-175823989 (CPLX2)
16743	chr1	110714370	110714912	8535.52	1.77767	0.198006	8.97788	2.76e-19	2.18e-17	KCNA3	chr1:110714370-110714912	chr1:110714370-110714912 (KCNA3)
16742	chr6	21773149	21773603	5412.92	1.76672	0.173741	10.1687	2.73e-24	3.58e-22	CASC15	chr6:21773149-21773603	chr6:21773149-21773603 (CASC15)
16741	chr3	17939622	17940156	4406.92	1.76476	0.221556	7.9653	1.65e-15	8.37e-14	LOC339862	chr3:17939622-17940156	chr3:17939622-17940156 (LOC339862)
16740	chr11	60367128	60367311	1673.42	1.75397	0.387424	4.52728	5.97e-06	5.23e-05	MS4A7	chr11:60367128-60367311	chr11:60367128-60367311 (MS4A7)
16739	chr3	191627153	191627442	3808.91	1.7351	0.276192	6.28222	3.34e-10	7.34e-09	LINCR-0002	chr3:191627153-191627442	chr3:191627153-191627442 (LINCR-0002)
16738	chr12	89901430	89901603	1959.39	1.72828	0.33999	5.08333	3.71e-07	4.41e-06	LINC02399	chr12:89901430-89901603	chr12:89901430-89901603 (LINC02399)
16737	chr15	71611392	71611937	8551.12	1.70607	0.126121	13.5272	1.08e-41	6.05e-39	THSD4	chr15:71611392-71611937	chr15:71611392-71611937 (THSD4)
16736	chr17	35713212	35713677	7464.57	1.69979	0.150377	11.3035	1.26e-29	2.58e-27	AP2B1	chr17:35713212-35713677	chr17:35713212-35713677 (AP2B1)
16735	chr14	75016823	75017197	6743.36	1.6887	0.150372	11.2302	2.9e-29	5.74e-27	MLH3	chr14:75016823-75017197	chr14:75016823-75017197 (MLH3)
16734	chr8	131040244	131040501	3633.41	1.68852	0.254987	6.62197	3.54e-11	9.22e-10	ADCY8	chr8:131040244-131040501	chr8:131040244-131040501 (ADCY8)
16733	chr12	23795574	23795807	2857.03	1.66159	0.241158	6.89004	5.58e-12	1.67e-10	SOX5	chr12:23795574-23795807	chr12:23795574-23795807 (SOX5)
16732	chr2	224211851	224212065	2415.36	1.66071	0.433279	3.83289	0.000126647	0.000760811	FAM124B	chr2:224211851-224212065	chr2:224211851-224212065 (FAM124B)
16731	chr12	96897385	96897794	2337.69	1.65844	0.265364	6.24969	4.11e-10	8.9e-09	NEDD1	chr12:96897385-96897794	chr12:96897385-96897794 (NEDD1)
16730	chr3	43392666	43393415	9034.51	1.65692	0.108707	15.242	1.86e-52	2.44e-49	ANO10	chr3:43392666-43393415	chr3:43392666-43393415 (ANO10)
16729	chr3	181253820	181254027	2669.5	1.64096	0.272392	6.02426	1.7e-09	3.32e-08	SOX2-OT	chr3:181253820-181254027	chr3:181253820-181254027 (SOX2-OT)
16728	chr5	111700113	111700363	3006.69	1.63699	0.274339	5.96702	2.42e-09	4.61e-08	STARD4-AS1	chr5:111700113-111700363	chr5:111700113-111700363 (STARD4-AS1)
16727	chr1	215215863	215216117	1952.18	1.63077	0.34007	4.79538	1.62e-06	1.65e-05	KCNK2	chr1:215215863-215216117	chr1:215215863-215216117 (KCNK2)
16726	chr4	42397803	42398554	6348.6	1.62901	0.246217	6.61614	3.69e-11	9.57e-10	SHISA3	chr4:42397803-42398554	chr4:42397803-42398554 (SHISA3)
16725	chr17	73537152	73537671	8602.09	1.62873	0.121575	13.397	6.3e-41	3.25e-38	SDK2	chr17:73537152-73537671	chr17:73537152-73537671 (SDK2)
16724	chr14	75373765	75374044	3334.25	1.61403	0.253996	6.35457	2.09e-10	4.74e-09	JDP2	chr14:75373765-75374044	chr14:75373765-75374044 (JDP2)
16723	chr8	107829664	107829930	2990.87	1.61081	0.252551	6.37816	1.79e-10	4.12e-09	RSPO2	chr8:107829664-107829930	chr8:107829664-107829930 (RSPO2)
16722	chr20	46079029	46079330	4167.99	1.60602	0.317859	5.05261	4.36e-07	5.1e-06	NCOA5	chr20:46079029-46079330	chr20:46079029-46079330 (NCOA5)
16721	chr15	65115588	65115859	4464.91	1.59388	0.178833	8.91269	4.98e-19	3.88e-17	PDCD7	chr15:65115588-65115859	chr15:65115588-65115859 (PDCD7)
16720	chr1	114203690	114203933	3719.67	1.58584	0.228577	6.93785	3.98e-12	1.23e-10	SYT6	chr1:114203690-114203933	chr1:114203690-114203933 (SYT6)
16719	chr11	99383830	99384228	4085.35	1.58121	0.263732	5.99551	2.03e-09	3.91e-08	CNTN5	chr11:99383830-99384228	chr11:99383830-99384228 (CNTN5)
16718	chr20	14303383	14303936	6230.79	1.58005	0.191635	8.24512	1.65e-16	9.43e-15	MACROD2	chr20:14303383-14303936	chr20:14303383-14303936 (MACROD2)
16717	chr18	71398521	71398815	3939.3	1.57868	0.269203	5.86427	4.51e-09	8.15e-08	LINC01541	chr18:71398521-71398815	chr18:71398521-71398815 (LINC01541)
16716	chr20	48928748	48929110	8077.04	1.57301	0.181459	8.6687	4.37e-18	3.05e-16	ARFGEF2	chr20:48928748-48929110	chr20:48928748-48929110 (ARFGEF2)
16715	chr20	47724388	47724657	6908.71	1.56822	0.147995	10.5964	3.1e-26	4.75e-24	SULF2	chr20:47724388-47724657	chr20:47724388-47724657 (SULF2)
16714	chr20	13170732	13171088	2969.71	1.56498	0.258707	6.04922	1.46e-09	2.88e-08	SPTLC3	chr20:13170732-13171088	chr20:13170732-13171088 (SPTLC3)
16713	chr4	153583438	153583599	2093.05	1.56453	0.25969	6.02463	1.69e-09	3.32e-08	TMEM131L	chr4:153583438-153583599	chr4:153583438-153583599 (TMEM131L)
16712	chr2	8926262	8926848	8255.01	1.56208	0.217133	7.19413	6.29e-13	2.23e-11	MBOAT2	chr2:8926262-8926848	chr2:8926262-8926848 (MBOAT2)
16711	chr17	13140853	13141342	6189.78	1.55898	0.145898	10.6855	1.19e-26	1.91e-24	ELAC2	chr17:13140853-13141342	chr17:13140853-13141342 (ELAC2)
16710	chr10	51604676	51605048	6718.13	1.55842	0.155803	10.0025	1.49e-23	1.86e-21	PRKG1	chr10:51604676-51605048	chr10:51604676-51605048 (PRKG1)
16709	chr5	9340223	9340359	2764.67	1.55358	0.213523	7.27593	3.44e-13	1.26e-11	SEMA5A	chr5:9340223-9340359	chr5:9340223-9340359 (SEMA5A)
16708	chr2	42961421	42962149	15745.2	1.55342	0.114409	13.5778	5.43e-42	3.08e-39	LINC01819	chr2:42961421-42962149	chr2:42961421-42962149 (LINC01819)
16707	chrX	54789119	54789682	4819.05	1.55118	0.218514	7.09875	1.26e-12	4.25e-11	ITIH6	chrX:54789119-54789682	chrX:54789119-54789682 (ITIH6)
16706	chr15	69885638	69885925	4365.44	1.55021	0.199923	7.75401	8.9e-15	4.14e-13	LINC00593	chr15:69885638-69885925	chr15:69885638-69885925 (LINC00593)
16705	chr15	19222081	19222595	4076.5	1.54492	0.30314	5.09639	3.46e-07	4.14e-06	CHEK2P2	chr15:19222081-19222595	chr15:19222081-19222595 (CHEK2P2)
16704	chr11	67930308	67931029	6115.21	1.54226	0.149544	10.3131	6.15e-25	8.29e-23	UNC93B1	chr11:67930308-67931029	chr11:67930308-67931029 (UNC93B1)
16703	chr15	86040569	86040920	3422.3	1.54178	0.247836	6.22099	4.94e-10	1.06e-08	AGBL1	chr15:86040569-86040920	chr15:86040569-86040920 (AGBL1)
16702	chr2	80304154	80304768	8185.3	1.54056	0.199464	7.72352	1.13e-14	5.22e-13	LRRTM1	chr2:80304154-80304768	chr2:80304154-80304768 (LRRTM1)
16701	chr17	51611564	51612087	6982.39	1.5354	0.160201	9.58415	9.32e-22	9.68e-20	CA10	chr17:51611564-51612087	chr17:51611564-51612087 (CA10)
16700	chr15	50077677	50078237	9039.04	1.53142	0.147771	10.3635	3.64e-25	4.99e-23	ATP8B4	chr15:50077677-50078237	chr15:50077677-50078237 (ATP8B4)
16699	chr1	67038309	67038529	2022.55	1.52994	0.508755	3.00722	0.00263646	0.0102285	SLC35D1	chr1:67038309-67038529	chr1:67038309-67038529 (SLC35D1)
16698	chr12	83827216	83827723	4721.19	1.51518	0.208335	7.27281	3.52e-13	1.29e-11	TMTC2	chr12:83827216-83827723	chr12:83827216-83827723 (TMTC2)
16697	chr4	25930918	25931139	3399.09	1.51148	0.328728	4.59796	4.27e-06	3.87e-05	SMIM20	chr4:25930918-25931139	chr4:25930918-25931139 (SMIM20)
16696	chr12	67772750	67773145	10546.6	1.50049	0.185368	8.09465	5.74e-16	3.1e-14	LINC02421	chr12:67772750-67773145	chr12:67772750-67773145 (LINC02421)

## Sheet: ATAC downregulated
X	Chr	Start	End	baseMean	log2FoldChange	lfcSE	stat	pvalue	padj	nearest_gene	loc	loc_anno
1	chr21	10272356	10272865	25706	-2.85339	0.117551	-24.2737	3.72e-130	4.93e-126	BAGE	chr21:10272356-10272865	chr21:10272356-10272865 (BAGE)
2	chr4	175637181	175637618	930.067	-2.7981	0.838649	-3.33644	0.000848575	0.00393285	GPM6A	chr4:175637181-175637618	chr4:175637181-175637618 (GPM6A)
3	chr9	42431037	42431499	3328.36	-2.72974	0.317571	-8.59568	8.28e-18	5.51e-16	LOC103908605	chr9:42431037-42431499	chr9:42431037-42431499 (LOC103908605)
4	chr4	152645441	152645884	8311.32	-2.69069	0.123612	-21.7672	4.75e-105	3.15e-101	TMEM154	chr4:152645441-152645884	chr4:152645441-152645884 (TMEM154)
5	chr6	108633604	108633745	1062.03	-2.53187	0.841335	-3.00935	0.00261806	0.010173	FOXO3	chr6:108633604-108633745	chr6:108633604-108633745 (FOXO3)
6	chr1	74513455	74513893	2206.57	-2.50983	0.355225	-7.06545	1.6e-12	5.31e-11	TNNI3K	chr1:74513455-74513893	chr1:74513455-74513893 (TNNI3K)
7	chr17	45090828	45090982	2579.68	-2.45145	0.350528	-6.99359	2.68e-12	8.48e-11	NMT1	chr17:45090828-45090982	chr17:45090828-45090982 (NMT1)
8	chr8	4662495	4662855	2454.21	-2.30356	0.344129	-6.69388	2.17e-11	5.86e-10	CSMD1	chr8:4662495-4662855	chr8:4662495-4662855 (CSMD1)
9	chr2	234512909	234513614	6540.45	-2.30094	0.216354	-10.6351	2.05e-26	3.23e-24	ARL4C	chr2:234512909-234513614	chr2:234512909-234513614 (ARL4C)
10	chr3	65126717	65127703	4391.88	-2.2811	0.862768	-2.64393	0.00819495	0.026277	ADAMTS9-AS2	chr3:65126717-65127703	chr3:65126717-65127703 (ADAMTS9-AS2)
11	chr2	8229712	8229938	1541.57	-2.26991	0.398897	-5.69046	1.27e-08	2.08e-07	LINC00299	chr2:8229712-8229938	chr2:8229712-8229938 (LINC00299)
12	chr2	122155965	122156402	1589.52	-2.2689	0.289111	-7.84785	4.23e-15	2.05e-13	TSN	chr2:122155965-122156402	chr2:122155965-122156402 (TSN)
13	chr8	58759120	58759738	6719.58	-2.24418	0.17707	-12.674	8.24e-37	3.12e-34	TOX	chr8:58759120-58759738	chr8:58759120-58759738 (TOX)
14	chr6	125639799	125639954	1212.02	-2.22567	0.476971	-4.66626	3.07e-06	2.89e-05	LINC02523	chr6:125639799-125639954	chr6:125639799-125639954 (LINC02523)
15	chr12	89084679	89085017	1932.13	-2.19342	0.594786	-3.68775	0.000226244	0.00126107	LINC02458	chr12:89084679-89085017	chr12:89084679-89085017 (LINC02458)
16	chr2	165114408	165114577	1289.02	-2.16665	0.636487	-3.40408	0.000663867	0.00319289	SCN3A	chr2:165114408-165114577	chr2:165114408-165114577 (SCN3A)
17	chr10	94205598	94205828	1646.15	-2.1467	0.509582	-4.21266	2.52e-05	0.000185939	PLCE1	chr10:94205598-94205828	chr10:94205598-94205828 (PLCE1)
18	chr9	84862907	84863154	2137.8	-2.13195	0.344346	-6.1913	5.97e-10	1.26e-08	NTRK2	chr9:84862907-84863154	chr9:84862907-84863154 (NTRK2)
19	chr9	22103237	22103586	3744.79	-2.12784	0.246062	-8.64754	5.26e-18	3.62e-16	CDKN2B-AS1	chr9:22103237-22103586	chr9:22103237-22103586 (CDKN2B-AS1)
20	chr10	60522027	60522329	1708.59	-2.12316	0.607715	-3.49368	0.000476409	0.00239985	ANK3	chr10:60522027-60522329	chr10:60522027-60522329 (ANK3)
21	chr13	33006728	33007023	1528.33	-2.09728	0.511453	-4.10063	4.12e-05	0.000284439	KL	chr13:33006728-33007023	chr13:33006728-33007023 (KL)
22	chr7	154347783	154348043	2176.05	-2.08424	0.275114	-7.57594	3.57e-14	1.54e-12	DPP6	chr7:154347783-154348043	chr7:154347783-154348043 (DPP6)
23	chr17	15920656	15921307	10386.7	-2.07789	0.12917	-16.0865	3.17e-58	8.41e-55	ADORA2B	chr17:15920656-15921307	chr17:15920656-15921307 (ADORA2B)
24	chr8	136789482	136789691	1124.56	-2.04564	0.531667	-3.84759	0.000119285	0.000722283	LINC02055	chr8:136789482-136789691	chr8:136789482-136789691 (LINC02055)
25	chr4	113316939	113317245	3111.07	-2.03143	0.292949	-6.93443	4.08e-12	1.25e-10	ANK2	chr4:113316939-113317245	chr4:113316939-113317245 (ANK2)
26	chr2	47225506	47225706	2900.89	-2.03104	0.290362	-6.99487	2.66e-12	8.42e-11	LOC101927043	chr2:47225506-47225706	chr2:47225506-47225706 (LOC101927043)
27	chr5	37668621	37668840	2862.36	-2.02774	0.291212	-6.96311	3.33e-12	1.04e-10	WDR70	chr5:37668621-37668840	chr5:37668621-37668840 (WDR70)
28	chr18	75430108	75430270	1277.19	-2.0048	0.530756	-3.77725	0.000158567	0.000924938	SMIM21	chr18:75430108-75430270	chr18:75430108-75430270 (SMIM21)
29	chr13	108915773	108915991	1761.3	-2.00166	0.322899	-6.19904	5.68e-10	1.2e-08	MYO16	chr13:108915773-108915991	chr13:108915773-108915991 (MYO16)
30	chr7	108308993	108309406	3375.35	-1.9886	0.424154	-4.68838	2.75e-06	2.62e-05	NRCAM	chr7:108308993-108309406	chr7:108308993-108309406 (NRCAM)
31	chr17	5508990	5509146	1086.95	-1.98456	0.472442	-4.20064	2.66e-05	0.000194904	NLRP1	chr17:5508990-5509146	chr17:5508990-5509146 (NLRP1)
32	chr18	58541798	58542126	1640.53	-1.97804	0.412193	-4.79881	1.6e-06	1.62e-05	ALPK2	chr18:58541798-58542126	chr18:58541798-58542126 (ALPK2)
33	chr18	28041441	28041695	3501.93	-1.9673	0.22178	-8.8705	7.28e-19	5.59e-17	CDH2	chr18:28041441-28041695	chr18:28041441-28041695 (CDH2)
34	chr5	150036549	150036848	5199.54	-1.96062	0.257945	-7.60093	2.94e-14	1.28e-12	HMGXB3	chr5:150036549-150036848	chr5:150036549-150036848 (HMGXB3)
35	chr7	129574570	129574781	1940.14	-1.94959	0.281346	-6.9295	4.22e-12	1.3e-10	NRF1	chr7:129574570-129574781	chr7:129574570-129574781 (NRF1)
36	chr12	28759365	28759654	2797.85	-1.92361	0.247538	-7.77096	7.79e-15	3.64e-13	CCDC91	chr12:28759365-28759654	chr12:28759365-28759654 (CCDC91)
37	chr2	152284481	152284731	2253.13	-1.91204	0.330026	-5.79359	6.89e-09	1.2e-07	FMNL2	chr2:152284481-152284731	chr2:152284481-152284731 (FMNL2)
38	chr11	130677580	130677881	3996.2	-1.90767	0.316861	-6.02054	1.74e-09	3.4e-08	C11orf44	chr11:130677580-130677881	chr11:130677580-130677881 (C11orf44)
39	chr1	193701065	193701328	1597.03	-1.8953	0.531353	-3.56694	0.000361181	0.00188828	LINC01031	chr1:193701065-193701328	chr1:193701065-193701328 (LINC01031)
40	chr10	59536261	59536808	2762.28	-1.8925	0.29564	-6.40136	1.54e-10	3.58e-09	SLC16A9	chr10:59536261-59536808	chr10:59536261-59536808 (SLC16A9)
41	chr10	126421767	126422256	5648.72	-1.89064	0.215258	-8.78313	1.59e-18	1.16e-16	LINC00601	chr10:126421767-126422256	chr10:126421767-126422256 (LINC00601)
42	chr3	65450137	65450405	2527.36	-1.88684	0.345476	-5.46156	4.72e-08	6.85e-07	MAGI1	chr3:65450137-65450405	chr3:65450137-65450405 (MAGI1)
43	chr1	218371932	218372357	3477.07	-1.88528	0.228258	-8.2594	1.46e-16	8.4e-15	TGFB2	chr1:218371932-218372357	chr1:218371932-218372357 (TGFB2)
44	chr6	158809414	158809577	1126.78	-1.87464	0.35413	-5.29364	1.2e-07	1.6e-06	EZR	chr6:158809414-158809577	chr6:158809414-158809577 (EZR)
45	chrX	6930282	6930792	2192.21	-1.87143	0.34305	-5.45528	4.89e-08	7.07e-07	PUDP	chrX:6930282-6930792	chrX:6930282-6930792 (PUDP)
46	chr10	63103986	63104309	2644.1	-1.86223	0.908841	-2.04902	0.0404604	0.0965678	NRBF2	chr10:63103986-63104309	chr10:63103986-63104309 (NRBF2)
47	chr9	14221672	14221872	1496.63	-1.86098	0.554676	-3.35508	0.000793425	0.00371536	NFIB	chr9:14221672-14221872	chr9:14221672-14221872 (NFIB)
48	chr7	51949998	51950709	5201.28	-1.8506	0.194813	-9.49938	2.11e-21	2.1e-19	COBL	chr7:51949998-51950709	chr7:51949998-51950709 (COBL)
49	chr5	115366236	115366710	7497.57	-1.84893	0.176113	-10.4986	8.77e-26	1.27e-23	CCDC112	chr5:115366236-115366710	chr5:115366236-115366710 (CCDC112)
50	chr13	108957701	108958020	2683.21	-1.84761	0.280013	-6.5983	4.16e-11	1.07e-09	MYO16	chr13:108957701-108958020	chr13:108957701-108958020 (MYO16)
51	chr7	66258379	66258712	2616.8	-1.84688	0.271378	-6.80555	1.01e-11	2.89e-10	TPST1	chr7:66258379-66258712	chr7:66258379-66258712 (TPST1)
52	chr7	153457789	153458231	3751	-1.8465	0.212122	-8.7049	3.18e-18	2.26e-16	LINC01287	chr7:153457789-153458231	chr7:153457789-153458231 (LINC01287)
53	chr10	126148013	126148795	5512.16	-1.84479	0.21031	-8.77179	1.76e-18	1.28e-16	ADAM12	chr10:126148013-126148795	chr10:126148013-126148795 (ADAM12)
54	chr6	4168984	4169660	7045.5	-1.83266	0.13557	-13.5182	1.22e-41	6.75e-39	LOC100507506	chr6:4168984-4169660	chr6:4168984-4169660 (LOC100507506)
55	chr10	97157666	97158014	3118.67	-1.82877	0.250912	-7.28849	3.13e-13	1.16e-11	ARHGAP19-SLIT1	chr10:97157666-97158014	chr10:97157666-97158014 (ARHGAP19-SLIT1)
56	chr1	219555422	219556152	4626.17	-1.81963	0.278136	-6.54224	6.06e-11	1.52e-09	LOC102723886	chr1:219555422-219556152	chr1:219555422-219556152 (LOC102723886)
57	chr13	30690325	30691061	8901.65	-1.81735	0.148568	-12.2324	2.09e-34	6.58e-32	ALOX5AP	chr13:30690325-30691061	chr13:30690325-30691061 (ALOX5AP)
58	chr7	102891520	102891910	2845.51	-1.81388	0.363571	-4.98905	6.07e-07	6.88e-06	FBXL13	chr7:102891520-102891910	chr7:102891520-102891910 (FBXL13)
59	chr5	88824990	88825197	955.679	-1.81191	0.465807	-3.88984	0.000100311	0.000619757	MEF2C	chr5:88824990-88825197	chr5:88824990-88825197 (MEF2C)
60	chr2	69683176	69683433	2513.55	-1.80343	0.470519	-3.83286	0.000126662	0.000760811	ANXA4	chr2:69683176-69683433	chr2:69683176-69683433 (ANXA4)
61	chr1	59361814	59362019	2152.72	-1.80085	0.267288	-6.7375	1.61e-11	4.45e-10	FGGY	chr1:59361814-59362019	chr1:59361814-59362019 (FGGY)
62	chr3	153848673	153849072	4363.03	-1.79483	0.312348	-5.74625	9.12e-09	1.54e-07	LINC02006	chr3:153848673-153849072	chr3:153848673-153849072 (LINC02006)
63	chr20	8454409	8454688	2410.01	-1.78252	0.338654	-5.26355	1.41e-07	1.86e-06	PLCB1	chr20:8454409-8454688	chr20:8454409-8454688 (PLCB1)
64	chr1	180594810	180595178	5290.5	-1.77923	0.178947	-9.94278	2.71e-23	3.32e-21	OVAAL	chr1:180594810-180595178	chr1:180594810-180595178 (OVAAL)
65	chr4	145735051	145735619	9166.82	-1.7741	0.155158	-11.4341	2.82e-30	6.07e-28	C4orf51	chr4:145735051-145735619	chr4:145735051-145735619 (C4orf51)
66	chr13	94112339	94112524	1694.84	-1.77249	0.27515	-6.44193	1.18e-10	2.81e-09	GPC6	chr13:94112339-94112524	chr13:94112339-94112524 (GPC6)
67	chr7	78151143	78151712	8689.99	-1.7721	0.151665	-11.6843	1.53e-31	3.86e-29	MAGI2	chr7:78151143-78151712	chr7:78151143-78151712 (MAGI2)
68	chr1	60963053	60963413	3677.49	-1.77071	0.257499	-6.87658	6.13e-12	1.83e-10	NFIA-AS2	chr1:60963053-60963413	chr1:60963053-60963413 (NFIA-AS2)
69	chr5	14062272	14062451	1402.89	-1.76127	0.308169	-5.71526	1.1e-08	1.82e-07	TRIO	chr5:14062272-14062451	chr5:14062272-14062451 (TRIO)
70	chr7	43669284	43669920	7311.33	-1.75715	0.198483	-8.8529	8.53e-19	6.48e-17	COA1	chr7:43669284-43669920	chr7:43669284-43669920 (COA1)
71	chr7	20964174	20964595	2887.35	-1.75578	0.256899	-6.83449	8.23e-12	2.4e-10	LINC01162	chr7:20964174-20964595	chr7:20964174-20964595 (LINC01162)
72	chr10	121216747	121217139	3783.55	-1.75569	0.223291	-7.86279	3.76e-15	1.82e-13	FGFR2	chr10:121216747-121217139	chr10:121216747-121217139 (FGFR2)
73	chr7	50821412	50822062	9134.98	-1.7555	0.11555	-15.1926	3.96e-52	4.77e-49	GRB10	chr7:50821412-50822062	chr7:50821412-50822062 (GRB10)
74	chr9	78325337	78325596	2962.47	-1.75531	0.350493	-5.00811	5.5e-07	6.29e-06	PSAT1	chr9:78325337-78325596	chr9:78325337-78325596 (PSAT1)
75	chr4	76624238	76624694	6627.94	-1.75053	0.181128	-9.66461	4.26e-22	4.56e-20	SHROOM3	chr4:76624238-76624694	chr4:76624238-76624694 (SHROOM3)
76	chr2	43269102	43269475	3652.25	-1.74582	0.211841	-8.24118	1.71e-16	9.69e-15	THADA	chr2:43269102-43269475	chr2:43269102-43269475 (THADA)
77	chr11	74687571	74687797	2455.77	-1.73192	0.322978	-5.36236	8.21e-08	1.14e-06	CHRDL2	chr11:74687571-74687797	chr11:74687571-74687797 (CHRDL2)
78	chr3	27311443	27311660	2334.61	-1.73102	0.247389	-6.99714	2.61e-12	8.29e-11	NEK10	chr3:27311443-27311660	chr3:27311443-27311660 (NEK10)
79	chr16	23650784	23650963	1959.89	-1.72534	0.397364	-4.34197	1.41e-05	0.000111582	DCTN5	chr16:23650784-23650963	chr16:23650784-23650963 (DCTN5)
80	chr6	21731774	21732180	2203.85	-1.72448	0.391133	-4.40894	1.04e-05	8.53e-05	CASC15	chr6:21731774-21732180	chr6:21731774-21732180 (CASC15)
81	chr16	72172207	72172600	3941.59	-1.71137	0.28468	-6.01158	1.84e-09	3.57e-08	PMFBP1	chr16:72172207-72172600	chr16:72172207-72172600 (PMFBP1)
82	chr13	106100456	106100949	7329.97	-1.70377	0.153899	-11.0707	1.74e-28	3.23e-26	LINC00460	chr13:106100456-106100949	chr13:106100456-106100949 (LINC00460)
83	chr1	172933837	172934463	4905.99	-1.70168	0.834511	-2.03914	0.0414363	0.0985363	TNFSF18	chr1:172933837-172934463	chr1:172933837-172934463 (TNFSF18)
84	chr7	84025328	84025815	7127.24	-1.70139	0.185767	-9.15873	5.25e-20	4.53e-18	SEMA3A	chr7:84025328-84025815	chr7:84025328-84025815 (SEMA3A)
85	chr6	16243208	16243400	2836.12	-1.69992	0.252741	-6.72593	1.74e-11	4.79e-10	GMPR	chr6:16243208-16243400	chr6:16243208-16243400 (GMPR)
86	chr10	126646185	126646432	1760.25	-1.69749	0.439937	-3.85847	0.000114097	0.000694891	C10orf90	chr10:126646185-126646432	chr10:126646185-126646432 (C10orf90)
87	chr7	108245979	108246772	10125.7	-1.69347	0.156852	-10.7966	3.57e-27	5.95e-25	NRCAM	chr7:108245979-108246772	chr7:108245979-108246772 (NRCAM)
88	chr5	64210795	64211166	3097.61	-1.69295	0.283945	-5.96225	2.49e-09	4.73e-08	RNF180	chr5:64210795-64211166	chr5:64210795-64211166 (RNF180)
89	chrX	71378580	71379272	9341.98	-1.68722	0.172856	-9.76084	1.66e-22	1.91e-20	TAF1	chrX:71378580-71379272	chrX:71378580-71379272 (TAF1)
90	chr10	86747720	86748250	4327.64	-1.68561	0.173951	-9.69015	3.32e-22	3.6e-20	BMPR1A	chr10:86747720-86748250	chr10:86747720-86748250 (BMPR1A)
91	chrX	150032837	150033179	2340.21	-1.68553	0.242193	-6.95943	3.42e-12	1.06e-10	LINC00894	chrX:150032837-150033179	chrX:150032837-150033179 (LINC00894)
92	chr2	36529960	36530586	3016.38	-1.68455	0.302226	-5.57383	2.49e-08	3.85e-07	CRIM1	chr2:36529960-36530586	chr2:36529960-36530586 (CRIM1)
93	chr12	12398062	12398673	4457.09	-1.68318	0.234667	-7.17265	7.36e-13	2.57e-11	BORCS5	chr12:12398062-12398673	chr12:12398062-12398673 (BORCS5)
94	chr9	94757057	94757505	2381.83	-1.68252	0.256197	-6.56728	5.12e-11	1.3e-09	C9orf3	chr9:94757057-94757505	chr9:94757057-94757505 (C9orf3)
95	chr9	84111762	84112060	2950.31	-1.68001	0.244957	-6.85838	6.96e-12	2.05e-10	LOC101927575	chr9:84111762-84112060	chr9:84111762-84112060 (LOC101927575)
96	chrX	121197440	121197999	5845.86	-1.67422	0.218152	-7.67455	1.66e-14	7.44e-13	GLUD2	chrX:121197440-121197999	chrX:121197440-121197999 (GLUD2)
97	chr13	60572439	60572745	2988.94	-1.67175	0.219475	-7.61706	2.6e-14	1.14e-12	TDRD3	chr13:60572439-60572745	chr13:60572439-60572745 (TDRD3)
98	chr2	102940643	102940967	4456.97	-1.66882	0.189349	-8.81346	1.21e-18	9e-17	LINC01935	chr2:102940643-102940967	chr2:102940643-102940967 (LINC01935)
99	chr2	36438653	36438867	1286.91	-1.6665	0.769371	-2.16606	0.0303068	0.0764785	CRIM1	chr2:36438653-36438867	chr2:36438653-36438867 (CRIM1)
100	chr8	70093165	70093699	4825.52	-1.65858	0.345048	-4.80682	1.53e-06	1.57e-05	NCOA2	chr8:70093165-70093699	chr8:70093165-70093699 (NCOA2)
101	chr10	127146785	127146937	2171.37	-1.65726	0.301146	-5.50318	3.73e-08	5.56e-07	FAM196A	chr10:127146785-127146937	chr10:127146785-127146937 (FAM196A)
102	chr6	104187230	104187952	9696.21	-1.65726	0.125875	-13.1659	1.38e-39	6.33e-37	HACE1	chr6:104187230-104187952	chr6:104187230-104187952 (HACE1)
103	chr1	32939724	32940034	3195.46	-1.65287	0.26382	-6.26514	3.72e-10	8.12e-09	RNF19B	chr1:32939724-32940034	chr1:32939724-32940034 (RNF19B)
104	chr3	65889166	65889605	3241.29	-1.65002	0.223585	-7.37986	1.58e-13	6.1e-12	MAGI1-IT1	chr3:65889166-65889605	chr3:65889166-65889605 (MAGI1-IT1)
105	chr1	232369713	232370107	2276.38	-1.64457	0.442439	-3.71705	0.000201564	0.00114073	SIPA1L2	chr1:232369713-232370107	chr1:232369713-232370107 (SIPA1L2)
106	chr18	29181234	29181977	6799.62	-1.64141	0.236203	-6.94913	3.68e-12	1.14e-10	CDH2	chr18:29181234-29181977	chr18:29181234-29181977 (CDH2)
107	chr4	152304095	152304677	5794.22	-1.64127	0.177076	-9.26872	1.88e-20	1.7e-18	FBXW7	chr4:152304095-152304677	chr4:152304095-152304677 (FBXW7)
108	chr16	72362943	72363371	2843.2	-1.63894	0.23121	-7.08856	1.36e-12	4.53e-11	LINC01572	chr16:72362943-72363371	chr16:72362943-72363371 (LINC01572)
109	chr1	183945505	183945888	1290.15	-1.63674	0.52581	-3.11279	0.00185325	0.00759362	COLGALT2	chr1:183945505-183945888	chr1:183945505-183945888 (COLGALT2)
110	chr6	42471195	42471446	1200.2	-1.63595	0.353536	-4.6274	3.7e-06	3.41e-05	TRERF1	chr6:42471195-42471446	chr6:42471195-42471446 (TRERF1)
111	chr6	56938629	56939251	7480.4	-1.63378	0.18434	-8.86286	7.8e-19	5.96e-17	DST	chr6:56938629-56939251	chr6:56938629-56939251 (DST)
112	chrX	40834845	40835359	4627.81	-1.63269	0.273846	-5.96207	2.49e-09	4.73e-08	LOC100132831	chrX:40834845-40835359	chrX:40834845-40835359 (LOC100132831)
113	chr9	21591696	21591873	1519.96	-1.63249	0.388032	-4.20709	2.59e-05	0.000190087	MIR31HG	chr9:21591696-21591873	chr9:21591696-21591873 (MIR31HG)
114	chr22	30739727	30739967	1528.32	-1.62792	0.322162	-5.05311	4.35e-07	5.09e-06	OSBP2	chr22:30739727-30739967	chr22:30739727-30739967 (OSBP2)
115	chr2	12928609	12929150	3368.48	-1.62715	0.247473	-6.57506	4.86e-11	1.24e-09	LOC100506474	chr2:12928609-12929150	chr2:12928609-12929150 (LOC100506474)
116	chr16	18998738	18999025	3841.97	-1.62463	0.348722	-4.65882	3.18e-06	2.98e-05	TMC7	chr16:18998738-18999025	chr16:18998738-18999025 (TMC7)
117	chr8	6559824	6560024	2189.91	-1.62321	0.354751	-4.57565	4.75e-06	4.25e-05	ANGPT2	chr8:6559824-6560024	chr8:6559824-6560024 (ANGPT2)
118	chr16	53913178	53913439	1772.73	-1.62109	0.451346	-3.59167	0.00032856	0.00174016	FTO	chr16:53913178-53913439	chr16:53913178-53913439 (FTO)
119	chr1	201850053	201850355	2728.57	-1.62078	0.39424	-4.11114	3.94e-05	0.000273355	IPO9	chr1:201850053-201850355	chr1:201850053-201850355 (IPO9)
120	chr2	158726840	158727487	14498.1	-1.61846	0.129253	-12.5217	5.68e-36	2e-33	PKP4-AS1	chr2:158726840-158727487	chr2:158726840-158727487 (PKP4-AS1)
121	chr2	148896167	148896941	7498.86	-1.61503	0.131888	-12.2455	1.78e-34	5.79e-32	KIF5C	chr2:148896167-148896941	chr2:148896167-148896941 (KIF5C)
122	chr5	110000703	110000881	1382.07	-1.60952	0.330317	-4.87266	1.1e-06	1.17e-05	LINC01848	chr5:110000703-110000881	chr5:110000703-110000881 (LINC01848)
123	chr10	76543710	76544038	1518.54	-1.60681	0.339275	-4.73601	2.18e-06	2.14e-05	LRMDA	chr10:76543710-76544038	chr10:76543710-76544038 (LRMDA)
124	chr6	11429739	11430244	3162.16	-1.60512	0.440274	-3.64573	0.000266633	0.0014518	NEDD9	chr6:11429739-11430244	chr6:11429739-11430244 (NEDD9)
125	chr9	121637969	121638152	2355.28	-1.60344	0.38688	-4.14453	3.41e-05	0.000241435	DAB2IP	chr9:121637969-121638152	chr9:121637969-121638152 (DAB2IP)
126	chr1	183191932	183192141	1327.39	-1.60302	0.331615	-4.83397	1.34e-06	1.39e-05	LAMC2	chr1:183191932-183192141	chr1:183191932-183192141 (LAMC2)
127	chrX	122566035	122566229	1580.92	-1.59993	0.367508	-4.35347	1.34e-05	0.000106479	GRIA3	chrX:122566035-122566229	chrX:122566035-122566229 (GRIA3)
128	chr9	124141184	124141644	4172.82	-1.5946	0.244041	-6.53413	6.4e-11	1.6e-09	LHX2	chr9:124141184-124141644	chr9:124141184-124141644 (LHX2)
129	chr7	85000743	85001308	4933.39	-1.59352	0.211696	-7.52742	5.18e-14	2.18e-12	SEMA3D	chr7:85000743-85001308	chr7:85000743-85001308 (SEMA3D)
130	chr5	160926559	160926891	2435.14	-1.59228	0.231638	-6.87402	6.24e-12	1.86e-10	LINC02159	chr5:160926559-160926891	chr5:160926559-160926891 (LINC02159)
131	chr2	147374097	147374826	5062.32	-1.59204	0.219277	-7.26041	3.86e-13	1.41e-11	ACVR2A	chr2:147374097-147374826	chr2:147374097-147374826 (ACVR2A)
132	chr4	3375815	3376005	2088.4	-1.5916	0.328998	-4.83771	1.31e-06	1.37e-05	RGS12	chr4:3375815-3376005	chr4:3375815-3376005 (RGS12)
133	chr10	34951407	34951900	8268.66	-1.58706	0.134077	-11.8369	2.51e-32	6.94e-30	CUL2	chr10:34951407-34951900	chr10:34951407-34951900 (CUL2)
134	chr18	33756108	33756499	4401.05	-1.5867	0.252025	-6.29579	3.06e-10	6.75e-09	ASXL3	chr18:33756108-33756499	chr18:33756108-33756499 (ASXL3)
135	chr14	99889368	99889744	4222.6	-1.58524	0.385298	-4.11432	3.88e-05	0.000270092	EML1	chr14:99889368-99889744	chr14:99889368-99889744 (EML1)
136	chr22	23237068	23237579	7228.07	-1.58441	0.125133	-12.6618	9.63e-37	3.58e-34	BCR	chr22:23237068-23237579	chr22:23237068-23237579 (BCR)
137	chrX	65706220	65706786	7688.07	-1.58021	0.144184	-10.9597	5.97e-28	1.08e-25	MSN	chrX:65706220-65706786	chrX:65706220-65706786 (MSN)
138	chr8	50886666	50887038	1808.59	-1.57664	0.287292	-5.48793	4.07e-08	6.01e-07	SNTG1	chr8:50886666-50887038	chr8:50886666-50887038 (SNTG1)
139	chr21	43585927	43586382	6266.63	-1.57468	0.192339	-8.18697	2.68e-16	1.49e-14	HSF2BP	chr21:43585927-43586382	chr21:43585927-43586382 (HSF2BP)
140	chr11	132042250	132042669	5664.96	-1.57403	0.150805	-10.4376	1.67e-25	2.33e-23	NTM	chr11:132042250-132042669	chr11:132042250-132042669 (NTM)
141	chr10	13839748	13840009	3657.8	-1.57264	0.306147	-5.13688	2.79e-07	3.41e-06	FRMD4A	chr10:13839748-13840009	chr10:13839748-13840009 (FRMD4A)
142	chr14	51547329	51547555	2002.52	-1.5692	0.36213	-4.33326	1.47e-05	0.000115449	FRMD6-AS2	chr14:51547329-51547555	chr14:51547329-51547555 (FRMD6-AS2)
143	chr8	128176431	128177197	8011.97	-1.56304	0.479122	-3.26231	0.00110509	0.0049188	MIR1208	chr8:128176431-128177197	chr8:128176431-128177197 (MIR1208)
144	chr5	75320973	75321248	3599.73	-1.56143	0.287434	-5.43231	5.56e-08	7.97e-07	HMGCR	chr5:75320973-75321248	chr5:75320973-75321248 (HMGCR)
145	chr9	18796097	18796688	6327.34	-1.56037	0.218066	-7.15547	8.34e-13	2.88e-11	ADAMTSL1	chr9:18796097-18796688	chr9:18796097-18796688 (ADAMTSL1)
146	chr3	17195257	17195578	3014.72	-1.55962	0.410494	-3.79938	0.00014506	0.000855937	TBC1D5	chr3:17195257-17195578	chr3:17195257-17195578 (TBC1D5)
147	chr6	155084523	155084997	3689.99	-1.55483	0.329041	-4.72532	2.3e-06	2.24e-05	TIAM2	chr6:155084523-155084997	chr6:155084523-155084997 (TIAM2)
148	chr7	94698358	94698577	2325.59	-1.55366	0.39341	-3.94922	7.84e-05	0.000499643	PEG10	chr7:94698358-94698577	chr7:94698358-94698577 (PEG10)
149	chr1	218585684	218586189	5715.28	-1.55347	0.167448	-9.27734	1.74e-20	1.57e-18	MIR548F3	chr1:218585684-218586189	chr1:218585684-218586189 (MIR548F3)
150	chr8	70531624	70532020	5621.31	-1.55265	0.187115	-8.29785	1.06e-16	6.21e-15	TRAM1	chr8:70531624-70532020	chr8:70531624-70532020 (TRAM1)
151	chr12	42015108	42015438	1834.43	-1.55154	0.353372	-4.39067	1.13e-05	9.17e-05	GXYLT1	chr12:42015108-42015438	chr12:42015108-42015438 (GXYLT1)
152	chr20	11117824	11118353	3397.76	-1.54991	0.231074	-6.70742	1.98e-11	5.37e-10	C20orf187	chr20:11117824-11118353	chr20:11117824-11118353 (C20orf187)
153	chr2	203427120	203427413	2175.17	-1.54951	0.397825	-3.89494	9.82e-05	0.000608466	ABI2	chr2:203427120-203427413	chr2:203427120-203427413 (ABI2)
154	chr3	64318103	64318359	1545.2	-1.54489	0.576747	-2.67863	0.00739238	0.0241534	PRICKLE2	chr3:64318103-64318359	chr3:64318103-64318359 (PRICKLE2)
155	chr14	26842018	26842480	3601.77	-1.53932	0.250359	-6.14847	7.82e-10	1.62e-08	LINC02294	chr14:26842018-26842480	chr14:26842018-26842480 (LINC02294)
156	chr6	149210459	149210660	1751.95	-1.53816	0.394018	-3.90378	9.47e-05	0.000589321	TAB2	chr6:149210459-149210660	chr6:149210459-149210660 (TAB2)
157	chrX	154604040	154604278	2794.6	-1.53503	0.285003	-5.38601	7.2e-08	1.01e-06	CTAG1A	chrX:154604040-154604278	chrX:154604040-154604278 (CTAG1A)
158	chr1	182446241	182446532	1794.57	-1.53277	0.30181	-5.07859	3.8e-07	4.52e-06	RGSL1	chr1:182446241-182446532	chr1:182446241-182446532 (RGSL1)
159	chr10	77496918	77497377	5957.2	-1.53264	0.218187	-7.02445	2.15e-12	6.94e-11	KCNMA1	chr10:77496918-77497377	chr10:77496918-77497377 (KCNMA1)
160	chr7	81150938	81151314	4029.4	-1.53041	0.171729	-8.91179	5.02e-19	3.9e-17	SEMA3C	chr7:81150938-81151314	chr7:81150938-81151314 (SEMA3C)
161	chr7	132783863	132784365	5738.8	-1.53006	0.222298	-6.88292	5.86e-12	1.75e-10	CHCHD3	chr7:132783863-132784365	chr7:132783863-132784365 (CHCHD3)
162	chrX	103398443	103398888	4960.27	-1.52702	0.206228	-7.40454	1.32e-13	5.14e-12	BEX3	chrX:103398443-103398888	chrX:103398443-103398888 (BEX3)
163	chr4	175905833	175906806	9475.42	-1.52304	0.203194	-7.49549	6.6e-14	2.72e-12	GPM6A	chr4:175905833-175906806	chr4:175905833-175906806 (GPM6A)
164	chr9	86262432	86263277	14595.9	-1.51746	0.155567	-9.75435	1.77e-22	2.01e-20	ISCA1	chr9:86262432-86263277	chr9:86262432-86263277 (ISCA1)
165	chr13	109211693	109211934	2078.14	-1.51592	0.305943	-4.95493	7.24e-07	8.07e-06	MYO16	chr13:109211693-109211934	chr13:109211693-109211934 (MYO16)
166	chr2	183349116	183349789	15750.2	-1.51397	0.0757469	-19.9873	7.11e-89	4.04e-85	NUP35	chr2:183349116-183349789	chr2:183349116-183349789 (NUP35)
167	chrX	32842180	32842353	1590.17	-1.51093	0.517216	-2.92127	0.00348607	0.0129353	DMD	chrX:32842180-32842353	chrX:32842180-32842353 (DMD)
168	chr3	9036405	9037360	8450.43	-1.50799	0.230777	-6.53439	6.39e-11	1.59e-09	SRGAP3	chr3:9036405-9037360	chr3:9036405-9037360 (SRGAP3)
169	chr8	128427979	128428472	4747.23	-1.50749	0.203491	-7.40817	1.28e-13	5e-12	LINC00824	chr8:128427979-128428472	chr8:128427979-128428472 (LINC00824)
170	chr2	85504892	85505396	8035.21	-1.50691	0.133934	-11.2512	2.29e-29	4.59e-27	PARTICL	chr2:85504892-85505396	chr2:85504892-85505396 (PARTICL)
171	chr4	37561885	37562078	1331.02	-1.50551	0.360893	-4.17163	3.02e-05	0.000217935	C4orf19	chr4:37561885-37562078	chr4:37561885-37562078 (C4orf19)
172	chr12	32249580	32250248	4388.44	-1.5054	0.166282	-9.05329	1.39e-19	1.13e-17	BICD1	chr12:32249580-32250248	chr12:32249580-32250248 (BICD1)
173	chr12	43104461	43105040	4643.34	-1.50454	0.231092	-6.51056	7.49e-11	1.85e-09	LINC02461	chr12:43104461-43105040	chr12:43104461-43105040 (LINC02461)
174	chr5	90709436	90709611	1377.54	-1.50339	0.335113	-4.48622	7.25e-06	6.2e-05	ADGRV1	chr5:90709436-90709611	chr5:90709436-90709611 (ADGRV1)
175	chr5	16855642	16855869	1930.59	-1.50279	0.355311	-4.22949	2.34e-05	0.000173954	MYO10	chr5:16855642-16855869	chr5:16855642-16855869 (MYO10)
176	chr13	51315768	51316038	2982.14	-1.50273	0.2418	-6.21477	5.14e-10	1.1e-08	SERPINE3	chr13:51315768-51316038	chr13:51315768-51316038 (SERPINE3)

## Sheet: Differential expression G523 KD
target_id	beta	FC	log2FC	pval	qval	test_stat	test_stat_sign
COL20A1	3.24865	25.7555	4.68681	3.86314e-10	7.12788e-06	39.1808	39.1808
GAD1	1.31628	3.72953	1.89899	8.81412e-08	0.000373424	28.6184	28.6184
IGF2	1.2936	3.64589	1.86627	1.21432e-07	0.000373424	27.9981	27.9981
KCNK9	1.63955	5.15287	2.36538	1.15538e-07	0.000373424	28.0944	28.0944
KCTD16	1.40757	4.086	2.03069	6.83504e-08	0.000373424	29.1109	29.1109
MT2A	1.34586	3.84148	1.94166	9.36738e-08	0.000373424	28.5005	28.5005
C11orf96	1.77618	5.90726	2.56249	2.07304e-07	0.000486199	26.9638	26.9638
EEF1A1P5	2.67717	14.5439	3.86234	2.10807e-07	0.000486199	26.9314	26.9314
CA10	1.18557	3.27256	1.71042	2.70311e-07	0.000554167	26.451	26.451
C16orf45	0.891704	2.43928	1.28646	5.3715e-07	0.000582997	25.1256	25.1256
C16orf45	0.891704	2.43928	1.28646	5.3715e-07	0.000582997	25.1256	25.1256
EPHA3	1.00526	2.73263	1.45029	4.59982e-07	0.000582997	25.4247	25.4247
HRH2	1.93798	6.94469	2.79591	3.17933e-07	0.000582997	26.1376	26.1376
HS3ST3A1	1.65862	5.25206	2.39288	4.16028e-07	0.000582997	25.6185	25.6185
MAP3K1	1.02855	2.797	1.48388	5.23759e-07	0.000582997	25.1743	25.1743
NRP1	-1.37921	0.251777	-1.98978	4.36994e-07	0.000582997	25.5236	-25.5236
TMEM64	-1.10507	0.331187	-1.59428	5.28054e-07	0.000582997	25.1585	-25.1585
TP53I11	1.71113	5.53521	2.46864	3.87523e-07	0.000582997	25.7555	25.7555
SHROOM2	-0.96493	0.38101	-1.3921	5.88911e-07	0.000603667	24.9482	-24.9482
EYA2	-3.08287	0.0458274	-4.44765	8.17824e-07	0.000794193	24.3154	-24.3154
ADCYAP1R1	-1.36359	0.255742	-1.96724	1.09696e-06	0.000800316	23.75	-23.75
ALK	1.1462	3.1462	1.65361	1.50696e-06	0.000800316	23.1391	23.1391
CADM3	1.60104	4.95819	2.30981	1.36426e-06	0.000800316	23.3304	23.3304
CCDC80	-1.62222	0.19746	-2.34037	1.37256e-06	0.000800316	23.3187	-23.3187
CPNE5	1.03429	2.81312	1.49217	1.56151e-06	0.000800316	23.0707	23.0707
ERBB3	1.32715	3.77027	1.91467	1.20082e-06	0.000800316	23.5759	23.5759
FOS	1.20977	3.35272	1.74533	1.46899e-06	0.000800316	23.1882	23.1882
HAS3	-1.46343	0.23144	-2.11129	1.29379e-06	0.000800316	23.4324	-23.4324
HES4	1.0378	2.823	1.49723	1.05663e-06	0.000800316	23.8221	23.8221
JPH4	0.853424	2.34767	1.23123	1.50011e-06	0.000800316	23.1478	23.1478
LTBP4	0.94726	2.57863	1.36661	8.67937e-07	0.000800316	24.2009	24.2009
ME1	-1.21037	0.298088	-1.74619	1.4012e-06	0.000800316	23.279	-23.279
NKAIN4	2.30302	10.0043	3.32255	1.52341e-06	0.000800316	23.1182	23.1182
NUAK2	-0.777487	0.45956	-1.12168	1.24147e-06	0.000800316	23.5119	-23.5119
SIX1	0.883874	2.42026	1.27516	9.36549e-07	0.000800316	24.0543	24.0543
VPS37B	0.690527	1.99477	0.996219	1.16352e-06	0.000800316	23.6366	23.6366
ZNF367	-0.741284	0.476502	-1.06945	1.15548e-06	0.000800316	23.65	-23.65
BRINP2	0.896469	2.45093	1.29333	2.02583e-06	0.000888978	22.5704	22.5704
CHRM5	-2.01865	0.132835	-2.9123	1.85275e-06	0.000888978	22.742	-22.742
CLIC1	0.992608	2.69826	1.43203	2.16812e-06	0.000888978	22.44	22.44
CLIC1	0.992608	2.69826	1.43203	2.16812e-06	0.000888978	22.44	22.44
CLIC1	0.992608	2.69826	1.43203	2.16812e-06	0.000888978	22.44	22.44
CLIC1	0.992608	2.69826	1.43203	2.16812e-06	0.000888978	22.44	22.44
CLIC1	0.992608	2.69826	1.43203	2.16812e-06	0.000888978	22.44	22.44
CLIC1	0.992608	2.69826	1.43203	2.16812e-06	0.000888978	22.44	22.44
CLIC1	0.992608	2.69826	1.43203	2.16812e-06	0.000888978	22.44	22.44
DENND1A	-0.810893	0.444461	-1.16987	2.07579e-06	0.000888978	22.5236	-22.5236
DLL1	1.17288	3.23129	1.69211	2.14566e-06	0.000888978	22.46	22.46
DLL1	1.17288	3.23129	1.69211	2.14566e-06	0.000888978	22.46	22.46
ENO2	0.736131	2.08784	1.06201	2.06188e-06	0.000888978	22.5365	22.5365
ITGA10	2.2279	9.28039	3.21418	1.94314e-06	0.000888978	22.6505	22.6505
MZB1	-2.15285	0.116153	-3.10591	1.96337e-06	0.000888978	22.6306	-22.6306
SPRY4	0.622529	1.86363	0.898119	1.87938e-06	0.000888978	22.7146	22.7146
HIPK1	0.637323	1.89141	0.919462	2.30924e-06	0.000926255	22.3189	22.3189
FRMD8	0.991423	2.69507	1.43032	2.52835e-06	0.000971887	22.1448	22.1448
PRDX4	-0.624704	0.53542	-0.901257	2.48808e-06	0.000971887	22.1757	-22.1757
QPCT	-1.75397	0.173086	-2.53044	2.64659e-06	0.000996575	22.0571	-22.0571
CRB2	-1.78307	0.168121	-2.57243	2.86409e-06	0.00103618	21.9055	-21.9055
TXNIP	1.05744	2.879	1.52557	2.81104e-06	0.00103618	21.9414	21.9414
MAGI2	-0.693029	0.500059	-0.99983	2.98333e-06	0.00104814	21.8272	-21.8272
RHOF	0.993205	2.69987	1.43289	3.01075e-06	0.00104814	21.8097	21.8097
SUSD5	1.55165	4.71925	2.23856	3.13281e-06	0.00107043	21.7335	21.7335
SERPINE2	0.604303	1.82998	0.871824	3.20783e-06	0.00107614	21.6881	21.6881
CBX2	0.639639	1.8958	0.922804	3.6966e-06	0.00117596	21.4161	21.4161
HAND2	0.772358	2.16486	1.11428	3.63324e-06	0.00117596	21.4492	21.4492
RAC3	0.735519	2.08656	1.06113	3.65388e-06	0.00117596	21.4384	21.4384
CADM4	0.70126	2.01629	1.0117	4.31991e-06	0.00123576	21.1174	21.1174
FLRT3	0.587704	1.79985	0.847877	4.35384e-06	0.00123576	21.1024	21.1024
INSIG1	0.550739	1.73453	0.794549	4.42085e-06	0.00123576	21.0731	21.0731
LRRC17	-1.26254	0.282934	-1.82146	4.48733e-06	0.00123576	21.0445	-21.0445
MAPK8IP1	-0.771533	0.462304	-1.11309	4.22217e-06	0.00123576	21.1612	-21.1612
NDRG2	1.30483	3.68707	1.88247	4.35975e-06	0.00123576	21.0998	21.0998
PFKP	0.731453	2.0781	1.05526	4.33179e-06	0.00123576	21.1121	21.1121
TCEAL7	0.758429	2.13492	1.09418	4.27044e-06	0.00123576	21.1395	21.1395
VGLL4	0.676186	1.96636	0.975531	4.46286e-06	0.00123576	21.055	21.055
AC139769.1	-2.18737	0.112212	-3.1557	4.65451e-06	0.0012592	20.9744	-20.9744
GLB1L2	-0.917819	0.399389	-1.32413	4.72198e-06	0.0012592	20.9469	-20.9469
POU3F1	-1.80511	0.164456	-2.60422	4.77721e-06	0.0012592	20.9246	-20.9246
VSTM2L	-1.77773	0.169021	-2.56472	4.96246e-06	0.00128961	20.8517	-20.8517
C3orf14	-0.946449	0.388117	-1.36544	5.27891e-06	0.00130642	20.7333	-20.7333
CHST9	-2.73507	0.0648892	-3.94588	5.45197e-06	0.00130642	20.6716	-20.6716
DCP2	0.713525	2.04117	1.0294	5.22659e-06	0.00130642	20.7524	20.7524
GABRA3	1.67214	5.32353	2.41238	5.38912e-06	0.00130642	20.6938	20.6938
GAL3ST3	2.53911	12.6684	3.66316	5.19892e-06	0.00130642	20.7626	20.7626
ZNF726	-0.808118	0.445696	-1.16587	5.41398e-06	0.00130642	20.685	-20.685
CPXM1	1.43181	4.18629	2.06567	5.73225e-06	0.00131444	20.5756	20.5756
DNAJC6	1.59851	4.94564	2.30616	5.75586e-06	0.00131444	20.5677	20.5677
GALNT1	-0.540376	0.582529	-0.779597	5.55864e-06	0.00131444	20.6345	-20.6345
UTP14A	-0.71582	0.488791	-1.03271	5.77039e-06	0.00131444	20.5629	-20.5629
IL13RA2	-1.923	0.146168	-2.7743	6.17687e-06	0.00138987	20.4326	-20.4326
CHD1	-0.575106	0.562645	-0.829702	6.44983e-06	0.00141674	20.3498	-20.3498
MIDN	0.574452	1.77616	0.828758	6.44625e-06	0.00141674	20.3509	20.3509
ULBP1	-1.15131	0.316224	-1.66098	6.72893e-06	0.00146065	20.2688	-20.2688
CAST	-0.675916	0.50869	-0.97514	7.06453e-06	0.00151567	20.1757	-20.1757
DLL3	0.950324	2.58655	1.37103	7.4243e-06	0.00153917	20.0807	20.0807
LAMA1	-1.78666	0.167519	-2.5776	7.26964e-06	0.00153917	20.1209	-20.1209
ZNF626	-1.00133	0.367389	-1.44462	7.41649e-06	0.00153917	20.0827	-20.0827
BMP8A	1.41572	4.11946	2.04245	7.92218e-06	0.00157382	19.9566	19.9566
CCNG2	0.654402	1.92399	0.944102	7.93264e-06	0.00157382	19.954	19.954
COL2A1	2.238	9.37457	3.22875	7.69744e-06	0.00157382	20.0116	20.0116
YES1	-0.542388	0.581358	-0.782501	7.77656e-06	0.00157382	19.992	-19.992
AKNA	-0.860383	0.423	-1.24127	8.29223e-06	0.00157783	19.8693	-19.8693
C1orf115	-1.79092	0.166807	-2.58375	9.0265e-06	0.00157783	19.7071	-19.7071
CIRBP	0.599892	1.82192	0.865461	8.77014e-06	0.00157783	19.7622	19.7622
EFNB2	-0.547139	0.578603	-0.789355	9.15535e-06	0.00157783	19.68	-19.68
EI24	-0.572115	0.564331	-0.825387	8.65985e-06	0.00157783	19.7864	-19.7864
KCTD2	0.730697	2.07653	1.05417	9.13001e-06	0.00157783	19.6853	19.6853
NAT16	1.71936	5.58094	2.48051	9.23557e-06	0.00157783	19.6634	19.6634
NTM	0.877943	2.40595	1.2666	8.2929e-06	0.00157783	19.8691	19.8691
OGDHL	0.894832	2.44692	1.29097	8.69773e-06	0.00157783	19.778	19.778
PIK3C3	-0.74679	0.473885	-1.07739	8.93756e-06	0.00157783	19.726	-19.726
POMK	-0.561883	0.570135	-0.810625	8.82098e-06	0.00157783	19.7511	-19.7511
S1PR3	-0.630617	0.532263	-0.909789	8.59063e-06	0.00157783	19.8017	-19.8017
SPRY1	0.535015	1.70747	0.771863	9.19995e-06	0.00157783	19.6707	19.6707
SYTL5	-0.894165	0.408949	-1.29001	8.25273e-06	0.00157783	19.8784	-19.8784
TMTC2	-0.965577	0.380763	-1.39303	8.50482e-06	0.00157783	19.8209	-19.8209
H1FX	0.521519	1.68458	0.752393	9.63395e-06	0.0015937	19.5827	19.5827
MFAP2	1.70614	5.50766	2.46144	9.674e-06	0.0015937	19.5747	19.5747
PDGFRA	0.894503	2.44612	1.2905	9.57179e-06	0.0015937	19.595	19.595
SOCS3	-0.692828	0.50016	-0.999539	9.6085e-06	0.0015937	19.5877	-19.5877
ATP6V1G1	-0.491864	0.611485	-0.70961	1.02582e-05	0.00164587	19.4627	-19.4627
FRRS1L	-0.866652	0.420357	-1.25031	1.025e-05	0.00164587	19.4643	-19.4643
GNG7	0.627558	1.87303	0.905375	1.0203e-05	0.00164587	19.473	19.473
SPATC1L	1.28187	3.60336	1.84934	1.04498e-05	0.00166215	19.4274	19.4274
SPATC1L	1.28187	3.60336	1.84934	1.04498e-05	0.00166215	19.4274	19.4274
CEND1	0.866033	2.37746	1.24942	1.18893e-05	0.00170053	19.181	19.181
CHAT	2.0568	7.82087	2.96733	1.17926e-05	0.00170053	19.1966	19.1966
CPNE8	0.989215	2.68912	1.42714	1.09844e-05	0.00170053	19.3321	19.3321
FOXF2	0.882188	2.41618	1.27273	1.11882e-05	0.00170053	19.297	19.297
GOLM1	-0.529552	0.588869	-0.763982	1.14356e-05	0.00170053	19.2552	-19.2552
JUNB	0.585215	1.79538	0.844287	1.18674e-05	0.00170053	19.1845	19.1845
LRP8	0.671935	1.95802	0.969398	1.16051e-05	0.00170053	19.2271	19.2271
MAF	0.757536	2.13301	1.09289	1.15391e-05	0.00170053	19.238	19.238
MXD3	0.643004	1.90219	0.927659	1.14012e-05	0.00170053	19.261	19.261
PSAT1	-0.814567	0.442831	-1.17517	1.13013e-05	0.00170053	19.2778	-19.2778
RP2	-0.517364	0.59609	-0.746399	1.18028e-05	0.00170053	19.1949	-19.1949
SLITRK3	0.673967	1.96201	0.97233	1.12243e-05	0.00170053	19.2909	19.2909
STRBP	-0.595191	0.551457	-0.858679	1.17511e-05	0.00170053	19.2033	-19.2033
MANEAL	-0.566231	0.567661	-0.816899	1.22887e-05	0.00173083	19.1179	-19.1179
SHC2	0.9542	2.59659	1.37662	1.22646e-05	0.00173083	19.1216	19.1216
FAM184B	-1.17124	0.309983	-1.68974	1.25032e-05	0.00173669	19.0849	-19.0849
GALNT10	-0.738157	0.477994	-1.06494	1.25231e-05	0.00173669	19.0818	-19.0818
LDLRAD3	0.520358	1.68263	0.750718	1.26127e-05	0.00173669	19.0682	19.0682
ATF5	-0.754204	0.470385	-1.08809	1.30368e-05	0.00175579	19.0051	-19.0051
NEURL1B	0.870099	2.38715	1.25529	1.28595e-05	0.00175579	19.0312	19.0312
NSRP1	-0.539308	0.583152	-0.778056	1.2949e-05	0.00175579	19.018	-19.018
COL9A3	0.632152	1.88166	0.912003	1.34625e-05	0.00176265	18.9438	18.9438
CTNNAL1	-0.619109	0.538424	-0.893186	1.34664e-05	0.00176265	18.9433	-18.9433
PIM3	0.624174	1.8667	0.900492	1.347e-05	0.00176265	18.9428	18.9428
SEMA4C	0.52819	1.69586	0.762017	1.32677e-05	0.00176265	18.9716	18.9716
BIRC7	3.27848	26.5354	4.72985	1.37285e-05	0.00178383	18.9065	18.9065
AGPAT2	-1.27435	0.279612	-1.8385	1.42122e-05	0.00180848	18.8404	-18.8404
ARHGEF26	-0.77407	0.461132	-1.11675	1.41945e-05	0.00180848	18.8428	-18.8428
ARHGEF26	-0.77407	0.461132	-1.11675	1.41945e-05	0.00180848	18.8428	-18.8428
BTG1	0.570992	1.77002	0.823767	1.41355e-05	0.00180848	18.8508	18.8508
MLLT6	0.494337	1.63941	0.713178	1.45157e-05	0.00182197	18.8001	18.8001
MLLT6	0.494337	1.63941	0.713178	1.45157e-05	0.00182197	18.8001	18.8001
ZNF486	-0.594528	0.551823	-0.857722	1.44263e-05	0.00182197	18.8119	-18.8119
EGR1	0.80999	2.24789	1.16857	1.48162e-05	0.00183473	18.7611	18.7611
SPG7	-0.475542	0.621548	-0.686062	1.47755e-05	0.00183473	18.7663	-18.7663
PHACTR3	1.09292	2.98296	1.57674	1.49239e-05	0.00183574	18.7472	18.7472
ANTXR2	-0.641199	0.52666	-0.925055	1.57432e-05	0.00185339	18.6453	-18.6453
CHRM3	0.455971	1.57771	0.657828	1.59328e-05	0.00185339	18.6225	18.6225
DPYD	-1.18545	0.305609	-1.71024	1.53962e-05	0.00185339	18.6878	-18.6878
INHBA	1.55017	4.71227	2.23642	1.58811e-05	0.00185339	18.6287	18.6287
PERP	0.662278	1.9392	0.955465	1.535e-05	0.00185339	18.6936	18.6936
PRKCB	1.39971	4.05403	2.01935	1.5467e-05	0.00185339	18.6791	18.6791
2023-09-04	0.719816	2.05406	1.03848	1.55801e-05	0.00185339	18.6652	18.6652
TMEM151A	-1.04525	0.351606	-1.50797	1.58228e-05	0.00185339	18.6357	-18.6357
TRIL	0.547813	1.72947	0.790327	1.59714e-05	0.00185339	18.6179	18.6179
CD44	-0.596637	0.550661	-0.860765	1.62013e-05	0.00185671	18.5907	-18.5907
CER1	-2.58002	0.0757727	-3.72218	1.61205e-05	0.00185671	18.6002	-18.6002
ALKAL2	-1.80468	0.164526	-2.60361	1.71434e-05	0.00189421	18.4829	-18.4829
BTBD17	-2.6889	0.0679557	-3.87926	1.7001e-05	0.00189421	18.4988	-18.4988
GSTP1	-0.445003	0.640822	-0.642004	1.68195e-05	0.00189421	18.5193	-18.5193
IKBIP	-0.538599	0.583565	-0.777034	1.71445e-05	0.00189421	18.4828	-18.4828
PON2	-0.544732	0.579997	-0.785882	1.67983e-05	0.00189421	18.5217	-18.5217
TWSG1	-0.598552	0.549607	-0.863528	1.70656e-05	0.00189421	18.4916	-18.4916
C7orf50	-0.475929	0.621308	-0.68662	1.73732e-05	0.00190806	18.4575	-18.4575
ARL16	-0.493509	0.61048	-0.711983	1.80106e-05	0.00192089	18.3889	-18.3889
FZD3	-0.639978	0.527304	-0.923293	1.79535e-05	0.00192089	18.3949	-18.3949
ID1	-1.20691	0.29912	-1.7412	1.79713e-05	0.00192089	18.393	-18.393
LRRC4C	0.480219	1.61643	0.692809	1.76624e-05	0.00192089	18.4261	18.4261
TAF1	-0.508846	0.601189	-0.734109	1.79877e-05	0.00192089	18.3913	-18.3913
TMEM51	-0.820796	0.440081	-1.18416	1.81345e-05	0.00192298	18.3758	-18.3758
GTF3C4	-0.435274	0.647087	-0.627967	1.82957e-05	0.001929	18.359	-18.359
FAM92A	-0.487744	0.61401	-0.703666	1.85972e-05	0.00193797	18.3278	-18.3278
MMP2	-0.600767	0.548391	-0.866723	1.88009e-05	0.00193797	18.3071	-18.3071
MYLK2	-1.75214	0.173402	-2.52781	1.87176e-05	0.00193797	18.3155	-18.3155
SARM1	-0.606824	0.545079	-0.875463	1.86072e-05	0.00193797	18.3268	-18.3268
ADCY6	0.567932	1.76461	0.819353	1.93767e-05	0.00194304	18.2496	18.2496
GARS	-0.49273	0.610956	-0.71086	1.93461e-05	0.00194304	18.2526	-18.2526
IFT74	-0.896146	0.40814	-1.29287	1.93594e-05	0.00194304	18.2513	-18.2513
MT3	0.95669	2.60307	1.38021	1.91853e-05	0.00194304	18.2685	18.2685
SPR	-1.29802	0.273071	-1.87265	1.9097e-05	0.00194304	18.2773	-18.2773
KIAA1217	-0.844255	0.429878	-1.218	1.98189e-05	0.00197664	18.2066	-18.2066
ZDHHC17	-0.743746	0.47533	-1.073	1.99922e-05	0.00198321	18.19	-18.19
CAMK2N2	-0.635944	0.529436	-0.917473	2.02708e-05	0.00198945	18.1637	-18.1637
DUSP14	-0.535376	0.585449	-0.772384	2.02162e-05	0.00198945	18.1688	-18.1688
DUSP14	-0.535376	0.585449	-0.772384	2.02162e-05	0.00198945	18.1688	-18.1688
ITPR2	-1.30809	0.270335	-1.88718	2.08034e-05	0.00199918	18.1143	-18.1143
MIGA1	-0.511188	0.599783	-0.737489	2.06879e-05	0.00199918	18.1249	-18.1249
SCN1B	0.715819	2.04586	1.03271	2.07704e-05	0.00199918	18.1173	18.1173
SREBF2	0.431576	1.53968	0.622632	2.06747e-05	0.00199918	18.1261	18.1261
CSPG5	0.528004	1.69554	0.761749	2.1339e-05	0.00200855	18.0659	18.0659
DGKE	-1.11474	0.328	-1.60823	2.14035e-05	0.00200855	18.0601	-18.0601
ECI1	0.565358	1.76008	0.815639	2.14451e-05	0.00200855	18.0564	18.0564
ID4	0.638189	1.89305	0.920713	2.13966e-05	0.00200855	18.0608	18.0608
L3MBTL4	-1.9512	0.142104	-2.81499	2.14222e-05	0.00200855	18.0585	-18.0585
BTAF1	0.43012	1.53744	0.620532	2.16272e-05	0.00201537	18.0403	18.0403
DIAPH2	-0.94471	0.388792	-1.36293	2.2175e-05	0.00203813	17.9927	-17.9927
MEX3B	0.535982	1.70913	0.773258	2.21007e-05	0.00203813	17.9991	17.9991
PATZ1	0.461264	1.58608	0.665463	2.22029e-05	0.00203813	17.9903	17.9903
BICC1	-0.794043	0.452014	-1.14556	2.28781e-05	0.00208972	17.9333	-17.9333
DLC1	-0.890842	0.41031	-1.28521	2.3142e-05	0.00210085	17.9115	-17.9115
HIST3H2BA	1.18466	3.26956	1.7091	2.34554e-05	0.00210085	17.8859	17.8859
PLAT	1.26071	3.52793	1.81882	2.34129e-05	0.00210085	17.8893	17.8893
SLC7A5	-0.554926	0.574115	-0.800589	2.32964e-05	0.00210085	17.8988	-17.8988
CRTAP	-0.458678	0.632119	-0.661732	2.38681e-05	0.0021071	17.8527	-17.8527
CSF1	-1.24357	0.288353	-1.79409	2.3982e-05	0.0021071	17.8436	-17.8436
PCDHGB3	-0.561221	0.570512	-0.809671	2.37732e-05	0.0021071	17.8603	-17.8603
SYP	-0.554542	0.574336	-0.800034	2.37707e-05	0.0021071	17.8605	-17.8605
CEP85L	0.478557	1.61374	0.690412	2.46894e-05	0.00212151	17.7883	17.7883
CNR1	1.20094	3.32323	1.73259	2.44287e-05	0.00212151	17.8085	17.8085
CYP4F25P	0.561807	1.75384	0.810516	2.49761e-05	0.00212151	17.7664	17.7664
KCNH2	-1.06762	0.343827	-1.54025	2.48334e-05	0.00212151	17.7773	-17.7773
PCDH15	0.453539	1.57387	0.654319	2.50359e-05	0.00212151	17.7618	17.7618
SLC39A6	-0.468859	0.625716	-0.67642	2.50659e-05	0.00212151	17.7595	-17.7595
SUSD4	0.922146	2.51468	1.33037	2.49421e-05	0.00212151	17.7689	17.7689
TEX10	-0.462411	0.629764	-0.667117	2.45095e-05	0.00212151	17.8022	-17.8022
EGFL7	-2.06626	0.126658	-2.98099	2.54201e-05	0.00213367	17.7328	-17.7328
TESC	-1.74697	0.174302	-2.52034	2.54407e-05	0.00213367	17.7313	-17.7313
TGFBR1	-0.46865	0.625847	-0.676119	2.55856e-05	0.00213611	17.7205	-17.7205
GGCT	-0.467936	0.626294	-0.675089	2.58681e-05	0.00214032	17.6996	-17.6996
PGBD5	-1.154	0.315374	-1.66487	2.57865e-05	0.00214032	17.7056	-17.7056
HSPH1	-0.647208	0.523505	-0.933724	2.60269e-05	0.00214385	17.688	-17.688
LUC7L	0.515974	1.67527	0.744394	2.67318e-05	0.00219212	17.6371	17.6371
HAPLN1	2.91232	18.3994	4.20158	2.69007e-05	0.00219621	17.6252	17.6252
MYO9B	0.401578	1.49418	0.579355	2.71861e-05	0.00220974	17.6051	17.6051
ADI1	-0.48936	0.613018	-0.705998	2.90751e-05	0.00223137	17.4773	-17.4773
ADI1	-0.48936	0.613018	-0.705998	2.90751e-05	0.00223137	17.4773	-17.4773
ARHGAP6	-0.519149	0.595027	-0.748974	2.92662e-05	0.00223137	17.4649	-17.4649
CAPZA2	-0.421232	0.656238	-0.60771	2.8146e-05	0.00223137	17.5391	-17.5391
CHCHD3	-0.479845	0.618879	-0.69227	2.85955e-05	0.00223137	17.509	-17.509
JUND	0.475749	1.60922	0.68636	2.7644e-05	0.00223137	17.5733	17.5733
KIAA1671	-0.544647	0.580046	-0.78576	2.91356e-05	0.00223137	17.4734	-17.4734
MMP17	0.852705	2.34598	1.23019	2.89849e-05	0.00223137	17.4833	17.4833
NAT8L	0.542351	1.72005	0.782447	2.91123e-05	0.00223137	17.4749	17.4749
OSTM1	-0.621211	0.537293	-0.896218	2.81876e-05	0.00223137	17.5363	-17.5363
PHLDB1	0.42778	1.53385	0.617156	2.92659e-05	0.00223137	17.4649	17.4649
PUDP	-0.763072	0.466232	-1.10088	2.77309e-05	0.00223137	17.5674	-17.5674
SLC39A10	0.535958	1.70908	0.773224	2.86747e-05	0.00223137	17.5037	17.5037
TLE2	0.843352	2.32414	1.2167	2.8828e-05	0.00223137	17.4936	17.4936
TSC22D1	0.505463	1.65775	0.729228	2.90808e-05	0.00223137	17.477	17.477
UNC119	-0.819555	0.440628	-1.18237	2.79037e-05	0.00223137	17.5555	-17.5555
GAA	0.495978	1.6421	0.715544	2.95777e-05	0.00224584	17.4448	17.4448
KCNH4	-1.20942	0.29837	-1.74483	2.99045e-05	0.00226135	17.4239	-17.4239
BRAF	-0.508317	0.601507	-0.733346	3.04073e-05	0.00226241	17.3922	-17.3922
NRCAM	-0.524459	0.591875	-0.756634	3.03229e-05	0.00226241	17.3975	-17.3975
PLAA	-0.550134	0.576872	-0.793676	3.01466e-05	0.00226241	17.4086	-17.4086
SNX22	0.783869	2.18993	1.13088	3.04091e-05	0.00226241	17.3921	17.3921
ADAM17	0.435822	1.54623	0.628758	3.0991e-05	0.00229645	17.356	17.356
DISP3	-0.75801	0.468598	-1.09358	3.12688e-05	0.00230776	17.3391	-17.3391
ERCC6L	-0.467624	0.626489	-0.674639	3.16389e-05	0.00232578	17.3167	-17.3167
B4GALNT4	0.604861	1.831	0.872631	3.24587e-05	0.00234861	17.2681	17.2681
DIP2A	0.391077	1.47857	0.564206	3.23703e-05	0.00234861	17.2733	17.2733
HMGCS1	0.398664	1.48983	0.57515	3.22086e-05	0.00234861	17.2828	17.2828
NTRK3	0.438628	1.55058	0.632807	3.2095e-05	0.00234861	17.2895	17.2895
EMILIN2	-0.84844	0.428082	-1.22404	3.25974e-05	0.00234943	17.26	-17.26
HSPB11	-0.590068	0.554289	-0.851289	3.27681e-05	0.00235255	17.2501	-17.2501
GPR180	-0.535114	0.585602	-0.772007	3.30612e-05	0.00236439	17.2332	-17.2332
ASCL1	0.772806	2.16583	1.11492	3.32753e-05	0.00237051	17.2209	17.2209
PLK2	-0.945473	0.388496	-1.36403	3.3976e-05	0.00241112	17.1813	-17.1813
WTIP	-0.682544	0.50533	-0.984703	3.42123e-05	0.00241858	17.1682	-17.1682
CPLX1	-1.30649	0.270769	-1.88486	3.45274e-05	0.00243154	17.1507	-17.1507
ARRDC4	0.695762	2.00524	1.00377	3.47191e-05	0.00243575	17.1402	17.1402
TRIQK	-0.881211	0.414281	-1.27132	3.48923e-05	0.00243863	17.1308	-17.1308
PDK3	-0.65046	0.521805	-0.938416	3.51074e-05	0.0024444	17.1191	-17.1191
SLC8A1	-1.12959	0.323167	-1.62965	3.52717e-05	0.00244661	17.1102	-17.1102
CRCP	-0.500082	0.606481	-0.721465	3.57421e-05	0.00245159	17.0851	-17.0851
FAM122A	-0.600502	0.548536	-0.866341	3.56302e-05	0.00245159	17.091	-17.091
GLIS3	-0.518285	0.595541	-0.747727	3.57193e-05	0.00245159	17.0863	-17.0863
BCL6	0.619388	1.85779	0.893588	3.60239e-05	0.00245391	17.0702	17.0702
MYT1	0.452133	1.57166	0.65229	3.60651e-05	0.00245391	17.068	17.068
MYT1	0.452133	1.57166	0.65229	3.60651e-05	0.00245391	17.068	17.068
PRRT2	0.761558	2.14161	1.0987	3.6175e-05	0.00245391	17.0622	17.0622
MTX3	0.487517	1.62827	0.703339	3.70844e-05	0.00249724	17.0151	17.0151
NID1	-0.473377	0.622895	-0.682939	3.70447e-05	0.00249724	17.0171	-17.0171
HAPLN3	0.594711	1.81251	0.857986	3.72299e-05	0.00249792	17.0076	17.0076
ARMCX2	-0.934892	0.392628	-1.34876	3.77192e-05	0.00250344	16.9828	-16.9828
DOCK8	-1.77824	0.168935	-2.56546	3.76413e-05	0.00250344	16.9868	-16.9868
SEMA6B	1.68854	5.41155	2.43604	3.76806e-05	0.00250344	16.9848	16.9848
PTDSS1	-0.414824	0.660457	-0.598464	3.78811e-05	0.00250518	16.9747	-16.9747
RAB12	-0.403504	0.667975	-0.582133	3.82463e-05	0.00252029	16.9565	-16.9565
NSDHL	-0.39932	0.670776	-0.576097	3.84541e-05	0.00252497	16.9462	-16.9462
GADD45A	0.537649	1.71198	0.775664	3.89271e-05	0.00254055	16.923	16.923
IL11	0.727448	2.06979	1.04949	3.89667e-05	0.00254055	16.9211	16.9211
LGALS3	-1.01135	0.363727	-1.45907	3.95241e-05	0.00255517	16.8941	-16.8941
SLC25A11	0.413679	1.51237	0.596813	3.95665e-05	0.00255517	16.8921	16.8921
TMEM154	-1.6284	0.196243	-2.34928	3.96064e-05	0.00255517	16.8902	-16.8902
ELFN1	0.721633	2.05779	1.0411	4.01349e-05	0.00257735	16.865	16.865
SOX4	0.689863	1.99344	0.995262	4.02296e-05	0.00257735	16.8605	16.8605
IER2	0.808461	2.24445	1.16636	4.03928e-05	0.00257885	16.8528	16.8528
ATG16L2	0.634561	1.88619	0.915477	4.06908e-05	0.00258312	16.8389	16.8389
PMP2	0.505184	1.65729	0.728826	4.08797e-05	0.00258312	16.8301	16.8301
SLC6A8	0.461483	1.58642	0.665779	4.07587e-05	0.00258312	16.8357	16.8357
LIF	-0.961639	0.382266	-1.38735	4.10671e-05	0.00258611	16.8214	-16.8214
ADAM9	-0.414506	0.660667	-0.598006	4.14026e-05	0.00258938	16.806	-16.806
ADAM9	-0.414506	0.660667	-0.598006	4.14026e-05	0.00258938	16.806	-16.806
ANK2	-0.645577	0.52436	-0.931371	4.20914e-05	0.00258938	16.7747	-16.7747
CEP78	-0.493169	0.610688	-0.711493	4.19424e-05	0.00258938	16.7814	-16.7814
DIAPH1	0.684501	1.98278	0.987526	4.21552e-05	0.00258938	16.7718	16.7718
ELAVL2	-0.975005	0.377191	-1.40663	4.24895e-05	0.00258938	16.7568	-16.7568
HSD17B7P2	0.677377	1.96871	0.977248	4.24378e-05	0.00258938	16.7591	16.7591
KLHL29	-0.510667	0.600095	-0.736737	4.25225e-05	0.00258938	16.7553	-16.7553
LHFPL3	0.474399	1.60705	0.684413	4.19748e-05	0.00258938	16.7799	16.7799
PPFIBP2	0.828031	2.28881	1.1946	4.22369e-05	0.00258938	16.7681	16.7681
SLC38A1	0.386247	1.47145	0.557236	4.20301e-05	0.00258938	16.7774	16.7774
FAM89A	0.510212	1.66564	0.73608	4.32246e-05	0.00262348	16.7243	16.7243
CAVIN3	1.05906	2.88365	1.52789	4.3904e-05	0.00262855	16.6947	16.6947
CPD	-0.551137	0.576294	-0.795123	4.45543e-05	0.00262855	16.6668	-16.6668
FAM181B	0.763465	2.1457	1.10145	4.43013e-05	0.00262855	16.6776	16.6776
FZD1	-0.861349	0.422592	-1.24266	4.43197e-05	0.00262855	16.6768	-16.6768
PCIF1	0.459678	1.58356	0.663175	4.47328e-05	0.00262855	16.6592	16.6592
PLXNB1	0.459738	1.58366	0.663262	4.37413e-05	0.00262855	16.7017	16.7017
SLC5A3	0.44357	1.55826	0.639936	4.47208e-05	0.00262855	16.6597	16.6597
VAT1	0.632011	1.88139	0.911799	4.4661e-05	0.00262855	16.6622	16.6622
ZNF43	-0.501365	0.605703	-0.723317	4.34825e-05	0.00262855	16.713	-16.713
ZNF43	-0.501365	0.605703	-0.723317	4.34825e-05	0.00262855	16.713	-16.713
ZNF793	-0.653419	0.520264	-0.942684	4.4145e-05	0.00262855	16.6843	-16.6843
WDR86	1.00883	2.74238	1.45543	4.53801e-05	0.00265812	16.632	16.632
MYORG	-0.66061	0.516536	-0.953058	4.55778e-05	0.00266125	16.6237	-16.6237
ITGAV	0.514112	1.67215	0.741707	4.61724e-05	0.00268747	16.5991	16.5991
ARAP2	-0.964145	0.381309	-1.39097	4.6371e-05	0.00268772	16.591	-16.591
FCGR2A	0.759881	2.13802	1.09628	4.66077e-05	0.00268772	16.5813	16.5813
PPP6C	-0.436328	0.646406	-0.629488	4.66138e-05	0.00268772	16.5811	-16.5811
BEND6	-0.904123	0.404897	-1.30437	4.69408e-05	0.00268881	16.5678	-16.5678
CTSL	-0.868299	0.419665	-1.25269	4.70699e-05	0.00268881	16.5626	-16.5626
RTN4RL2	1.1524	3.16577	1.66256	4.69957e-05	0.00268881	16.5656	16.5656
TRIM48	1.17348	3.23324	1.69298	4.80167e-05	0.00273443	16.5248	16.5248
ZNF580	0.468514	1.59762	0.675922	4.84917e-05	0.00275299	16.5062	16.5062
AMMECR1	0.536603	1.71019	0.774155	5.05362e-05	0.0028149	16.4279	16.4279
ATP6V1B2	-0.417537	0.658667	-0.602378	5.00441e-05	0.0028149	16.4464	-16.4464
BMP1	-0.46896	0.625653	-0.676566	5.02115e-05	0.0028149	16.4401	-16.4401
IL1B	-2.35624	0.0947762	-3.39933	5.01682e-05	0.0028149	16.4417	-16.4417
MVD	0.598409	1.81922	0.863322	5.06502e-05	0.0028149	16.4236	16.4236
SNX32	0.659081	1.93302	0.950853	5.05823e-05	0.0028149	16.4262	16.4262
SYT16	-0.781007	0.457944	-1.12676	5.03964e-05	0.0028149	16.4331	-16.4331
VASH1	0.471957	1.60313	0.68089	5.13129e-05	0.00284317	16.399	16.399
DYNLT3	-1.0384	0.354019	-1.4981	5.23991e-05	0.00288602	16.3593	-16.3593
ZNF777	-0.424945	0.653806	-0.613066	5.23073e-05	0.00288602	16.3626	-16.3626
CEP57	0.413995	1.51285	0.597269	5.25905e-05	0.00288794	16.3524	16.3524
NEXMIF	-0.472517	0.623431	-0.681698	5.28736e-05	0.00289487	16.3422	-16.3422
FSD1	0.416812	1.51712	0.601332	5.38518e-05	0.00292401	16.3074	16.3074
ID3	-1.3144	0.268635	-1.89628	5.38433e-05	0.00292401	16.3077	-16.3077
ID3	-1.3144	0.268635	-1.89628	5.38433e-05	0.00292401	16.3077	-16.3077
PCCB	0.411942	1.50975	0.594306	5.38813e-05	0.00292401	16.3064	16.3064
MAP1LC3A	-0.547206	0.578564	-0.789451	5.45276e-05	0.00294178	16.2838	-16.2838
PCYT1B	-0.630242	0.532463	-0.909247	5.45043e-05	0.00294178	16.2846	-16.2846
ARAP1	0.657811	1.93056	0.949021	5.57702e-05	0.00294392	16.2411	16.2411
GABRA5	1.51429	4.54619	2.18466	5.52365e-05	0.00294392	16.2593	16.2593
HMGN5	-0.707016	0.493113	-1.02001	5.52956e-05	0.00294392	16.2573	-16.2573
MFGE8	0.615124	1.84989	0.887436	5.58437e-05	0.00294392	16.2386	16.2386
MT1X	0.877662	2.40527	1.2662	5.49166e-05	0.00294392	16.2703	16.2703
PYGB	0.424964	1.52954	0.613094	5.5672e-05	0.00294392	16.2445	16.2445
TIMM21	-0.433067	0.648517	-0.624783	5.52642e-05	0.00294392	16.2584	-16.2584
XKR5	0.898378	2.45562	1.29609	5.56704e-05	0.00294392	16.2445	16.2445
EML2	0.914864	2.49644	1.31987	5.61897e-05	0.00295372	16.2269	16.2269
BCL11A	-0.646239	0.524013	-0.932326	5.68821e-05	0.00297808	16.2037	-16.2037
UHRF1BP1L	-0.585277	0.556951	-0.844377	5.69758e-05	0.00297808	16.2006	-16.2006
DBP	0.699404	2.01255	1.00903	5.73202e-05	0.00298296	16.1892	16.1892
PPP1R3C	-0.423337	0.654858	-0.610746	5.73925e-05	0.00298296	16.1868	-16.1868
CR381670.1	1.67107	5.31784	2.41084	5.85525e-05	0.00301088	16.1489	16.1489
CYP2U1	-0.745559	0.474469	-1.07561	5.87178e-05	0.00301088	16.1436	-16.1436
NANS	-0.566907	0.567277	-0.817874	5.83694e-05	0.00301088	16.1548	-16.1548
PHC2	0.538726	1.71382	0.777217	5.87458e-05	0.00301088	16.1427	16.1427
ZCCHC24	0.453895	1.57443	0.654833	5.87335e-05	0.00301088	16.1431	16.1431
EFR3B	-0.470098	0.624941	-0.678208	5.89244e-05	0.00301168	16.1369	-16.1369
DRAXIN	1.16273	3.19865	1.67747	5.91192e-05	0.00301328	16.1307	16.1307
DPY19L2P1	-0.807835	0.445822	-1.16546	5.95477e-05	0.00302676	16.117	-16.117
TMEM169	0.664267	1.94306	0.958334	6.04814e-05	0.00306577	16.0875	16.0875
MRPS30	0.569625	1.7676	0.821795	6.07771e-05	0.00307232	16.0783	16.0783
ACSL1	-0.592559	0.55291	-0.854882	6.14515e-05	0.00308109	16.0574	-16.0574
ARPC1A	-0.360019	0.697663	-0.519397	6.14159e-05	0.00308109	16.0585	-16.0585
POLR3H	-0.509543	0.60077	-0.735116	6.13073e-05	0.00308109	16.0618	-16.0618
C17orf58	0.472351	1.60376	0.681459	6.19285e-05	0.00308122	16.0427	16.0427
NUDT19	-0.468151	0.626159	-0.675399	6.17884e-05	0.00308122	16.047	-16.047
PCDHGC4	0.893988	2.44486	1.28975	6.1955e-05	0.00308122	16.0419	16.0419
STAT2	0.422208	1.52533	0.609117	6.36198e-05	0.00315551	15.9917	15.9917
APLP2	0.392493	1.48067	0.566247	6.39757e-05	0.00316466	15.9812	15.9812
MEGF9	-0.489579	0.612885	-0.706313	6.4447e-05	0.00317944	15.9673	-15.9673
MAPK4	-0.986087	0.373034	-1.42262	6.53248e-05	0.00318023	15.9417	-15.9417
MAPK4	-0.986087	0.373034	-1.42262	6.53248e-05	0.00318023	15.9417	-15.9417
PLEKHJ1	0.416205	1.5162	0.600457	6.48575e-05	0.00318023	15.9553	15.9553
SEM1	-0.414832	0.660451	-0.598476	6.4731e-05	0.00318023	15.959	-15.959
SV2A	0.630433	1.87842	0.909523	6.52644e-05	0.00318023	15.9434	15.9434
SYNGR1	0.489665	1.63177	0.706438	6.52004e-05	0.00318023	15.9453	15.9453
ACTN2	0.750028	2.11706	1.08206	6.60149e-05	0.00318859	15.9218	15.9218
ELMO1	0.908505	2.48061	1.3107	6.59925e-05	0.00318859	15.9224	15.9224
NR5A2	1.04915	2.85523	1.51361	6.58171e-05	0.00318859	15.9275	15.9275
CASD1	-0.770863	0.462614	-1.11212	6.64903e-05	0.00319482	15.9082	-15.9082
LHFPL4	-1.34142	0.261474	-1.93526	6.64275e-05	0.00319482	15.91	-15.91
SLC4A7	0.553377	1.73912	0.798354	6.70754e-05	0.00321457	15.8916	15.8916
CCNJL	-0.516922	0.596353	-0.745761	6.78693e-05	0.00323581	15.8693	-15.8693
NPR1	0.887526	2.42911	1.28043	6.77016e-05	0.00323581	15.874	15.874
SOX8	0.449954	1.56824	0.649146	6.85494e-05	0.00325439	15.8505	15.8505
TH	3.00699	20.2264	4.33817	6.86119e-05	0.00325439	15.8487	15.8487
CSPG4	1.11972	3.064	1.61542	6.92223e-05	0.00326528	15.832	15.832
JAZF1	-0.64953	0.522291	-0.937074	6.97264e-05	0.00326528	15.8183	-15.8183
MAP3K21	-1.50394	0.222254	-2.16972	6.92158e-05	0.00326528	15.8322	-15.8322
TMEM198	-0.493806	0.610299	-0.712411	6.96943e-05	0.00326528	15.8191	-15.8191
TNRC6A	-0.458716	0.632094	-0.661788	6.94546e-05	0.00326528	15.8256	-15.8256
GID8	0.38018	1.46255	0.548484	7.0014e-05	0.00327045	15.8105	15.8105
KIAA2026	-0.418549	0.658001	-0.603838	7.11473e-05	0.00329304	15.7801	-15.7801
NAT14	0.425232	1.52995	0.61348	7.14961e-05	0.00329304	15.7708	15.7708
PARVB	-1.40732	0.244798	-2.03033	7.12671e-05	0.00329304	15.7769	-15.7769
SLC4A2	-0.461995	0.630025	-0.666518	7.15685e-05	0.00329304	15.7689	-15.7689
TOR1A	-0.439145	0.644587	-0.633552	7.1256e-05	0.00329304	15.7772	-15.7772
UBE3C	-0.403344	0.668082	-0.581902	7.10826e-05	0.00329304	15.7818	-15.7818
CTSF	-0.66531	0.514114	-0.959839	7.27282e-05	0.00330519	15.7385	-15.7385
D2HGDH	0.671966	1.95808	0.969442	7.23064e-05	0.00330519	15.7495	15.7495
DYM	-0.553721	0.574807	-0.79885	7.2598e-05	0.00330519	15.7419	-15.7419
PPM1J	1.09301	2.98324	1.57688	7.26397e-05	0.00330519	15.7408	15.7408
TNS2	0.724304	2.06329	1.04495	7.21796e-05	0.00330519	15.7528	15.7528
KIAA0895	-0.900664	0.4063	-1.29938	7.32056e-05	0.00331872	15.7261	-15.7261
ENTPD7	-0.745572	0.474463	-1.07563	7.35372e-05	0.00332432	15.7176	-15.7176
GAPVD1	-0.375621	0.686863	-0.541906	7.36896e-05	0.00332432	15.7137	-15.7137
ACAN	1.03129	2.80469	1.48784	7.418e-05	0.00332592	15.7011	15.7011
AHSA1	-0.425153	0.65367	-0.613366	7.4109e-05	0.00332592	15.7029	-15.7029
C18orf8	-0.603878	0.546687	-0.871212	7.49969e-05	0.00332592	15.6804	-15.6804
DNAJA1	-0.347843	0.70621	-0.501831	7.45524e-05	0.00332592	15.6917	-15.6917
FABP5	1.72628	5.6197	2.49049	7.54737e-05	0.00332592	15.6684	15.6684
FAM120AOS	-0.462789	0.629526	-0.667663	7.42952e-05	0.00332592	15.6982	-15.6982
GUCY1A2	-0.80706	0.446168	-1.16434	7.48457e-05	0.00332592	15.6842	-15.6842
MICAL3	0.397491	1.48809	0.573459	7.55907e-05	0.00332592	15.6655	15.6655
PRAG1	-0.606462	0.545277	-0.874939	7.47036e-05	0.00332592	15.6878	-15.6878
RRP7BP	0.638037	1.89276	0.920493	7.52804e-05	0.00332592	15.6733	15.6733
SRPX2	-0.725377	0.484142	-1.0465	7.57078e-05	0.00332592	15.6626	-15.6626
FABP5P7	1.60107	4.95832	2.30985	7.60298e-05	0.00333213	15.6545	15.6545
BCAP29	-0.58396	0.557685	-0.842476	7.74222e-05	0.00337159	15.6202	-15.6202
BCAP29	-0.58396	0.557685	-0.842476	7.74222e-05	0.00337159	15.6202	-15.6202
RAB27B	-1.4661	0.230823	-2.11514	7.72547e-05	0.00337159	15.6243	-15.6243
STRN	-0.481791	0.617676	-0.695078	7.74784e-05	0.00337159	15.6189	-15.6189
C4orf19	-1.04412	0.352003	-1.50634	7.89695e-05	0.00337808	15.5828	-15.5828
NAB2	0.449466	1.56747	0.648442	7.80183e-05	0.00337808	15.6057	15.6057
PPARGC1A	0.532957	1.70396	0.768894	7.82162e-05	0.00337808	15.6009	15.6009
RAB11FIP4	-0.971042	0.378688	-1.40092	7.89402e-05	0.00337808	15.5835	-15.5835
SORL1	-0.524338	0.591947	-0.75646	7.90923e-05	0.00337808	15.5799	-15.5799
TFDP1	-0.396864	0.672426	-0.572553	7.83975e-05	0.00337808	15.5965	-15.5965
TGFBR2	-1.33338	0.263585	-1.92366	7.81284e-05	0.00337808	15.6031	-15.6031
TRIB1	0.468883	1.59821	0.676456	7.87967e-05	0.00337808	15.5869	15.5869
OAT	-0.415405	0.660073	-0.599302	8.00005e-05	0.00340898	15.5583	-15.5583
PRKAR2A	-0.516767	0.596446	-0.745537	8.02109e-05	0.00341007	15.5533	-15.5533
SLC35G2	-0.856692	0.424564	-1.23594	8.06318e-05	0.00342008	15.5434	-15.5434
ATP10A	0.71648	2.04721	1.03366	8.10122e-05	0.00342789	15.5345	15.5345
TRAM1	-0.443624	0.641707	-0.640014	8.11872e-05	0.00342789	15.5304	-15.5304
ZNF285	0.568097	1.76491	0.819591	8.17223e-05	0.0034426	15.518	15.518
GNPDA1	0.40856	1.50465	0.589427	8.23838e-05	0.00345868	15.5028	15.5028
NUDCD1	-0.421585	0.656006	-0.608219	8.2479e-05	0.00345868	15.5006	-15.5006
SLCO5A1	0.715249	2.0447	1.03189	8.33916e-05	0.00348902	15.4798	15.4798
KIAA0368	-0.404611	0.667236	-0.58373	8.38472e-05	0.00348941	15.4695	-15.4695
POU3F3	0.496658	1.64322	0.716527	8.39683e-05	0.00348941	15.4668	15.4668
SMC2	-0.370442	0.690429	-0.534435	8.37277e-05	0.00348941	15.4722	-15.4722
ATP1A1	0.419341	1.52096	0.604981	8.48752e-05	0.00349076	15.4465	15.4465
HSDL1	0.542519	1.72033	0.782689	8.53133e-05	0.00349076	15.4367	15.4367
HUS1	-0.519063	0.595078	-0.748849	8.43645e-05	0.00349076	15.4579	-15.4579
PBDC1	-0.426906	0.652525	-0.615896	8.51555e-05	0.00349076	15.4402	-15.4402
SHISA6	2.51384	12.3522	3.6267	8.53139e-05	0.00349076	15.4367	15.4367
SLC25A13	-0.56171	0.570233	-0.810376	8.5325e-05	0.00349076	15.4365	-15.4365
TAF2	-0.539426	0.583083	-0.778227	8.52918e-05	0.00349076	15.4372	-15.4372
JHY	-0.880309	0.414655	-1.27002	8.61614e-05	0.00350168	15.418	-15.418
SHC1	0.421082	1.52361	0.607493	8.59723e-05	0.00350168	15.4222	15.4222
ZMYND19	-0.39365	0.67459	-0.567917	8.6143e-05	0.00350168	15.4185	-15.4185
CARM1P1	-1.64563	0.192892	-2.37414	8.63654e-05	0.00350226	15.4136	-15.4136
MAGEL2	0.797675	2.22037	1.1508	8.69743e-05	0.00351915	15.4003	15.4003
VSTM2B	0.970869	2.64024	1.40067	8.71634e-05	0.00351915	15.3962	15.3962
ST6GALNAC6	-0.432977	0.648576	-0.624653	8.796e-05	0.00354356	15.379	-15.379
IFT22	-0.485832	0.615185	-0.700907	8.92473e-05	0.00358759	15.3516	-15.3516
AKAP9	-0.692922	0.500113	-0.999675	9.03432e-05	0.00362374	15.3285	-15.3285
SHF	0.504193	1.65565	0.727397	9.1028e-05	0.00364329	15.3142	15.3142
KCNIP4	0.631363	1.88017	0.910864	9.15098e-05	0.00364845	15.3043	15.3043
KCNIP4	0.631363	1.88017	0.910864	9.15098e-05	0.00364845	15.3043	15.3043
TSR2	-0.362522	0.695919	-0.523009	9.15524e-05	0.00364845	15.3034	-15.3034
FAM13A	-0.589025	0.554868	-0.849784	9.2475e-05	0.00367728	15.2844	-15.2844
PMP22	-0.633889	0.530525	-0.914509	9.36859e-05	0.00371742	15.2599	-15.2599
PTMA	0.442466	1.55654	0.638343	9.41127e-05	0.00372634	15.2513	15.2513
TMEM70	-0.539947	0.582779	-0.778979	9.50452e-05	0.0037552	15.2327	-15.2327
RTTN	-0.830828	0.435688	-1.19863	9.54021e-05	0.00376125	15.2256	-15.2256
LMO2	-1.1703	0.310273	-1.68839	9.6082e-05	0.00377998	15.2122	-15.2122
CRYL1	0.476707	1.61076	0.687742	9.72861e-05	0.0038192	15.1887	15.1887
AL359955.1	0.53245	1.7031	0.768162	9.814e-05	0.00383787	15.1722	15.1722
B3GNT5	-0.449838	0.637731	-0.648979	9.81776e-05	0.00383787	15.1714	-15.1714
DMD	-0.646043	0.524115	-0.932043	9.88023e-05	0.00385412	15.1595	-15.1595
RNF182	0.471645	1.60263	0.68044	9.92397e-05	0.00386302	15.1511	15.1511
CEP112	-0.509918	0.600545	-0.735657	0.000100179	0.0038675	15.1333	-15.1333
CERCAM	-0.522218	0.593203	-0.753401	0.000100193	0.0038675	15.1331	-15.1331
FDPS	0.414318	1.51334	0.597734	9.99078e-05	0.0038675	15.1384	15.1384
WWC2	-0.503554	0.604379	-0.726475	9.96274e-05	0.0038675	15.1438	-15.1438
DDX31	-0.376112	0.686526	-0.542615	0.000100464	0.00386987	15.128	-15.128
MEF2C	0.741571	2.09923	1.06986	0.000101339	0.00389541	15.1116	15.1116
MTBP	-0.657093	0.518356	-0.947985	0.000101875	0.00389978	15.1016	-15.1016
SEMA5A	0.5432	1.72151	0.783671	0.000101815	0.00389978	15.1027	15.1027
HIST3H2BB	0.785264	2.19299	1.1329	0.000102674	0.00391411	15.0869	15.0869
MAN2C1	0.419866	1.52176	0.605739	0.000102471	0.00391411	15.0906	15.0906
AC113191.1	-0.527477	0.590092	-0.760989	0.000103596	0.00394112	15.07	-15.07
MFAP3L	-0.903171	0.405283	-1.303	0.000103888	0.00394411	15.0647	-15.0647
AC140481.3	0.652567	1.92046	0.941455	0.000105162	0.00394567	15.0417	15.0417
CC2D2A	-0.568689	0.566267	-0.820445	0.00010519	0.00394567	15.0412	-15.0412
FBXW7	-0.390424	0.67677	-0.563263	0.000105179	0.00394567	15.0414	-15.0414
GCLM	-0.774127	0.461106	-1.11683	0.000105229	0.00394567	15.0405	-15.0405
GSC	-1.57118	0.207799	-2.26674	0.000105854	0.00394567	15.0293	-15.0293
RBM3	-0.450265	0.637459	-0.649595	0.000105694	0.00394567	15.0322	-15.0322
REXO5	0.710102	2.0342	1.02446	0.000105027	0.00394567	15.0441	15.0441
RPS6KA3	-0.377239	0.685752	-0.544241	0.000105531	0.00394567	15.0351	-15.0351
TXN	-0.438951	0.644712	-0.633273	0.000104589	0.00394567	15.052	-15.052
ANKRD65	1.3841	3.99123	1.99683	0.000106627	0.00395369	15.0156	15.0156
C5orf24	0.647281	1.91034	0.933829	0.000107355	0.00395369	15.0028	15.0028
GABRP	0.615653	1.85087	0.8882	0.000107309	0.00395369	15.0036	15.0036
NT5C3B	-0.407283	0.665456	-0.587586	0.00010653	0.00395369	15.0173	-15.0173
POLR3GL	0.634381	1.88585	0.915218	0.000107075	0.00395369	15.0077	15.0077
SLC20A2	-0.440503	0.643713	-0.635512	0.000106785	0.00395369	15.0128	-15.0128
AC135506.1	1.28195	3.60367	1.84947	0.000108055	0.00397157	14.9905	14.9905
SIX4	0.47272	1.60435	0.681991	0.000108992	0.00397452	14.9742	14.9742
SOAT1	-0.485283	0.615523	-0.700115	0.00010891	0.00397452	14.9756	-14.9756
TXNL1	-0.367222	0.692656	-0.529789	0.000108404	0.00397452	14.9844	-14.9844
UNC80	-0.509739	0.600652	-0.735398	0.000108997	0.00397452	14.9741	-14.9741
FBXO21	0.431106	1.53896	0.621955	0.000110187	0.00398733	14.9536	14.9536
SEC11C	-0.653392	0.520278	-0.942646	0.000110019	0.00398733	14.9565	-14.9565
SETD7	-0.383273	0.681627	-0.552946	0.000110213	0.00398733	14.9532	-14.9532
ST8SIA1	0.449072	1.56686	0.647875	0.000110153	0.00398733	14.9542	14.9542
PRNP	-0.387625	0.678667	-0.559225	0.000111172	0.00401415	14.9368	-14.9368
DICER1	-0.533091	0.586789	-0.769087	0.000112567	0.00402814	14.9133	-14.9133
JCAD	0.853597	2.34808	1.23148	0.000112651	0.00402814	14.9119	14.9119
MDK	-0.379619	0.684122	-0.547674	0.000112209	0.00402814	14.9193	-14.9193
PCSK5	0.680417	1.9747	0.981635	0.000111859	0.00402814	14.9252	14.9252
TTC12	-1.53658	0.215115	-2.21682	0.000112476	0.00402814	14.9148	-14.9148
HGFAC	-1.59691	0.202521	-2.30386	0.000113149	0.00403814	14.9036	-14.9036
LIMCH1	-1.17168	0.309845	-1.69038	0.000114708	0.00407016	14.8777	-14.8777
SNAI2	-0.873846	0.417344	-1.26069	0.000114667	0.00407016	14.8784	-14.8784
TAF7L	-1.43594	0.237893	-2.07162	0.000114572	0.00407016	14.88	-14.88
GKAP1	-0.759081	0.468096	-1.09512	0.000115027	0.00407292	14.8725	-14.8725
MACROD1	0.757	2.13187	1.09212	0.000115401	0.00407292	14.8664	14.8664
SLC25A29	0.522945	1.68699	0.75445	0.000115668	0.00407292	14.862	14.862
TSPAN33	-0.58323	0.558093	-0.841424	0.000115669	0.00407292	14.862	-14.862
DLG4	0.398464	1.48954	0.574862	0.000117052	0.00410151	14.8396	14.8396
FAM9C	-0.853196	0.426051	-1.2309	0.000116738	0.00410151	14.8447	-14.8447
STX7	-0.803964	0.447551	-1.15987	0.000117148	0.00410151	14.838	-14.838
AMER2	0.355815	1.42734	0.513332	0.000118387	0.00412046	14.8182	14.8182
H3F3B	0.419551	1.52128	0.605284	0.000118215	0.00412046	14.8209	14.8209
HIST3H2A	0.389966	1.47693	0.562602	0.000117927	0.00412046	14.8255	14.8255
NFIL3	0.859137	2.36112	1.23947	0.000118749	0.00412046	14.8124	14.8124
NUDT4	0.514593	1.67296	0.742401	0.000118806	0.00412046	14.8115	14.8115
SSBP1	-0.336765	0.714077	-0.485849	0.000119199	0.00412634	14.8053	-14.8053
SSBP1	-0.336765	0.714077	-0.485849	0.000119199	0.00412634	14.8053	-14.8053
HPS4	0.400581	1.49269	0.577916	0.000120184	0.00413715	14.7898	14.7898
KLHL3	-1.45043	0.234469	-2.09253	0.000119926	0.00413715	14.7938	-14.7938
NSMF	-0.462227	0.629879	-0.666852	0.000120059	0.00413715	14.7918	-14.7918
DNAJC25	-0.740929	0.476671	-1.06894	0.000121423	0.00414263	14.7705	-14.7705
DTNA	-0.341306	0.710841	-0.4924	0.000121185	0.00414263	14.7742	-14.7742
ING3	-0.491926	0.611448	-0.709699	0.000121466	0.00414263	14.7698	-14.7698
TAP1	-0.455744	0.633976	-0.6575	0.000121061	0.00414263	14.7761	-14.7761
TAP1	-0.455744	0.633976	-0.6575	0.000121061	0.00414263	14.7761	-14.7761
TAP1	-0.455744	0.633976	-0.6575	0.000121061	0.00414263	14.7761	-14.7761
TAP1	-0.455744	0.633976	-0.6575	0.000121061	0.00414263	14.7761	-14.7761
TAP1	-0.455744	0.633976	-0.6575	0.000121061	0.00414263	14.7761	-14.7761
TAP1	-0.455744	0.633976	-0.6575	0.000121061	0.00414263	14.7761	-14.7761
TAP1	-0.455744	0.633976	-0.6575	0.000121061	0.00414263	14.7761	-14.7761
TAP1	-0.455744	0.633976	-0.6575	0.000121061	0.00414263	14.7761	-14.7761
YAP1	-1.79833	0.165575	-2.59444	0.000120997	0.00414263	14.7771	-14.7771
IL1RAP	-0.505216	0.603375	-0.728872	0.000122334	0.00416454	14.7564	-14.7564
HMOX1	-0.875381	0.416703	-1.26291	0.000124622	0.00423461	14.7214	-14.7214
RIC1	-0.465396	0.627887	-0.671424	0.000125596	0.00425987	14.7068	-14.7068
TMEM192	-0.558259	0.572204	-0.805398	0.000125971	0.00426477	14.7011	-14.7011
ALDH2	-1.02111	0.360195	-1.47315	0.00012989	0.00434371	14.6434	-14.6434
B4GALT6	0.484882	1.62398	0.699537	0.000129308	0.00434371	14.6518	14.6518
COMMD3	0.438006	1.54961	0.631909	0.000130186	0.00434371	14.6391	14.6391
NIPAL2	-1.95982	0.140883	-2.82743	0.000129594	0.00434371	14.6477	-14.6477
RAB34	0.356504	1.42833	0.514326	0.000129313	0.00434371	14.6518	14.6518
SLC39A14	-0.416388	0.659424	-0.600721	0.000128727	0.00434371	14.6603	-14.6603
STOML2	-0.351827	0.703402	-0.507579	0.000129367	0.00434371	14.651	-14.651
UHRF1BP1	-0.496083	0.608911	-0.715696	0.000130183	0.00434371	14.6391	-14.6391
SYCP3	-1.46803	0.230378	-2.11792	0.000131562	0.00438169	14.6193	-14.6193
ARNT2	0.603139	1.82785	0.870145	0.000134416	0.00440517	14.5788	14.5788
CDH6	-1.1949	0.302734	-1.72388	0.000133804	0.00440517	14.5874	-14.5874
DHX29	-0.357115	0.699692	-0.515208	0.000132649	0.00440517	14.6038	-14.6038
MTA1	0.389227	1.47584	0.561536	0.00013422	0.00440517	14.5816	14.5816
NOTCH1	0.325194	1.3843	0.469156	0.000134162	0.00440517	14.5824	14.5824
SNX16	-0.589733	0.554475	-0.850805	0.00013408	0.00440517	14.5836	-14.5836
TFAP2A	1.2194	3.38516	1.75922	0.000132796	0.00440517	14.6017	14.6017
UNC5D	0.517378	1.67762	0.746419	0.000133429	0.00440517	14.5927	14.5927
ZNF876P	-0.729367	0.482214	-1.05225	0.000133998	0.00440517	14.5847	-14.5847
CREB3	-0.449521	0.637933	-0.648522	0.000135002	0.00441466	14.5706	-14.5706
HOXC4	0.4891	1.63085	0.705623	0.000135424	0.00441466	14.5648	14.5648
PSMC2	-0.410649	0.66322	-0.592441	0.000135383	0.00441466	14.5653	-14.5653
ACO1	-0.488448	0.613578	-0.704682	0.000136382	0.00442415	14.5515	-14.5515
LRRN1	1.08375	2.95573	1.56351	0.000136293	0.00442415	14.5527	14.5527
UBXN2B	-0.440414	0.64377	-0.635383	0.000136434	0.00442415	14.5508	-14.5508
C9orf78	-0.395773	0.67316	-0.570979	0.000136781	0.00442761	14.546	-14.546
ZNF330	0.461973	1.5872	0.666487	0.000137236	0.00443456	14.5397	14.5397
ADNP2	-0.540435	0.582495	-0.779683	0.000138026	0.00445231	14.5289	-14.5289
CRISPLD1	-0.834391	0.434139	-1.20377	0.000139589	0.00448485	14.5077	-14.5077
DOLK	-0.384846	0.680555	-0.555216	0.000139488	0.00448485	14.509	-14.509
HILS1	0.931425	2.53812	1.34376	0.000139764	0.00448485	14.5053	14.5053
CFAP161	-1.78203	0.168296	-2.57093	0.00014013	0.00448671	14.5004	-14.5004
FAM86B1	-0.620491	0.53768	-0.895179	0.000140309	0.00448671	14.498	-14.498
RWDD1	-0.449841	0.637729	-0.648984	0.000140624	0.00448736	14.4938	-14.4938
TLNRD1	0.409559	1.50615	0.590868	0.00014082	0.00448736	14.4911	14.4911
VAMP7	-0.500801	0.606045	-0.722503	0.000141058	0.00448736	14.488	-14.488
KLHL24	0.568846	1.76623	0.820672	0.000142141	0.00451401	14.4736	14.4736
OTP	0.945941	2.57524	1.3647	0.000142542	0.00451897	14.4683	14.4683
MVB12A	0.385596	1.47049	0.556298	0.000142848	0.00452091	14.4642	14.4642
CCDC85B	0.371543	1.44997	0.536023	0.000143574	0.00452945	14.4547	14.4547
FRAS1	2.63237	13.9066	3.7977	0.000143827	0.00452945	14.4513	14.4513
SLC2A1	-0.554199	0.574532	-0.799541	0.000143855	0.00452945	14.451	-14.451
AMIGO1	-0.735272	0.479375	-1.06077	0.000147381	0.00454246	14.4054	-14.4054
ANKRD20A1	0.500347	1.64929	0.721848	0.000146137	0.00454246	14.4213	14.4213
AP3B2	-0.949795	0.38682	-1.37026	0.000147201	0.00454246	14.4077	-14.4077
CNDP2	-0.377953	0.685263	-0.545271	0.000147665	0.00454246	14.4017	-14.4017
MAD2L2	0.336614	1.4002	0.485631	0.000145618	0.00454246	14.428	14.428
MYO10	0.463202	1.58915	0.66826	0.000147868	0.00454246	14.3992	14.3992
MYO5B	-1.92379	0.146053	-2.77544	0.000146522	0.00454246	14.4164	-14.4164
PLAC1	-1.56896	0.208262	-2.26353	0.000145298	0.00454246	14.4322	-14.4322
RNF138	-0.481339	0.617955	-0.694425	0.000147308	0.00454246	14.4063	-14.4063
SGCA	1.16922	3.21948	1.68683	0.000146399	0.00454246	14.418	14.418
SLC40A1	-0.987966	0.372333	-1.42533	0.00014796	0.00454246	14.398	-14.398
TRERF1	-0.420255	0.656879	-0.6063	0.000144862	0.00454246	14.4378	-14.4378
UFD1	-0.394615	0.67394	-0.569309	0.000147516	0.00454246	14.4036	-14.4036
UPP1	-0.647398	0.523406	-0.933997	0.000147194	0.00454246	14.4078	-14.4078
WNT7B	1.01593	2.76194	1.46568	0.000145768	0.00454246	14.4261	14.4261
IGF2BP2	0.340666	1.40588	0.491477	0.000148884	0.00454442	14.3863	14.3863
KIZ	0.418024	1.51896	0.603081	0.000148859	0.00454442	14.3866	14.3866
LNPEP	-0.506593	0.602545	-0.73086	0.000148798	0.00454442	14.3874	-14.3874
RGS12	-0.440721	0.643572	-0.635827	0.000149256	0.00454442	14.3816	-14.3816
ZMYND8	0.421651	1.52448	0.608314	0.000149124	0.00454442	14.3832	14.3832
ANKEF1	-0.90105	0.406143	-1.29994	0.000149949	0.00455801	14.3728	-14.3728
APOD	0.411767	1.50948	0.594054	0.000150655	0.00456859	14.364	14.364
PTPRS	0.454252	1.57499	0.655347	0.000150792	0.00456859	14.3623	14.3623
S100A16	0.48908	1.63082	0.705594	0.000151892	0.00459437	14.3486	14.3486
UGP2	0.342369	1.40828	0.493934	0.000152332	0.00460014	14.3432	14.3432
RNASEL	-0.574118	0.563201	-0.828278	0.000152896	0.00460961	14.3362	-14.3362
ANKRD18DP	1.76385	5.83485	2.54469	0.00015387	0.00462416	14.3243	14.3243
ANKRD18DP	1.76385	5.83485	2.54469	0.00015387	0.00462416	14.3243	14.3243
TGFB3	-0.674297	0.509514	-0.972805	0.00015388	0.00462416	14.3241	-14.3241
RTKN	0.374026	1.45358	0.539606	0.000154721	0.00464108	14.3139	14.3139
SEMA3B	0.813938	2.25678	1.17426	0.000154946	0.00464108	14.3111	14.3111
ACAP3	0.462709	1.58837	0.667547	0.000155922	0.00465577	14.2993	14.2993
TMPRSS2	0.593104	1.8096	0.855668	0.000155941	0.00465577	14.2991	14.2991
HBEGF	-0.445654	0.640405	-0.642943	0.000156679	0.00467026	14.2902	-14.2902
FAM120A	-0.370449	0.690424	-0.534445	0.000157576	0.00468819	14.2794	-14.2794
TRIO	0.556816	1.74511	0.803316	0.000157789	0.00468819	14.2769	14.2769
HHIP	-0.760924	0.467235	-1.09778	0.000158653	0.00470628	14.2666	-14.2666
RALBP1	-0.435773	0.646765	-0.628687	0.000159653	0.00472178	14.2548	-14.2548
WRN	-0.375756	0.68677	-0.542101	0.000159687	0.00472178	14.2544	-14.2544
MAP3K2	-0.625582	0.53495	-0.902523	0.000159972	0.00472264	14.251	-14.251
CHAC2	-0.610817	0.542907	-0.881223	0.000160643	0.00473486	14.2432	-14.2432
SLC47A1	-1.10969	0.32966	-1.60095	0.000161786	0.00476094	14.2298	-14.2298
CALCOCO2	-0.443157	0.642007	-0.63934	0.000162728	0.00476587	14.2189	-14.2189
DCAF10	-0.479748	0.61894	-0.692129	0.000162413	0.00476587	14.2225	-14.2225
MYEF2	0.325942	1.38534	0.470236	0.000162475	0.00476587	14.2218	14.2218
HOXD13	0.868517	2.38337	1.25301	0.000163481	0.00478032	14.2102	14.2102
ANO8	0.351669	1.42144	0.507351	0.000164399	0.00479198	14.1997	14.1997
HACD1	-0.638801	0.527925	-0.921595	0.000164213	0.00479198	14.2018	-14.2018
ECE2	-0.751567	0.471627	-1.08428	0.000165001	0.00480195	14.1928	-14.1928
GPR139	0.948977	2.58307	1.36908	0.000165727	0.00480408	14.1845	14.1845
ULBP3	-0.717348	0.488045	-1.03491	0.000165855	0.00480408	14.1831	-14.1831
VPS37A	-0.489762	0.612772	-0.706578	0.000165728	0.00480408	14.1845	-14.1845
ARHGAP22	0.893311	2.44321	1.28878	0.000166495	0.00481403	14.1758	14.1758
IRS2	0.369839	1.4475	0.533565	0.000166721	0.00481403	14.1733	14.1733
CNTFR	-0.954888	0.384855	-1.37761	0.000167642	0.00481962	14.1629	-14.1629
DISP2	-1.32576	0.265602	-1.91266	0.000167277	0.00481962	14.167	-14.167
MAT2B	0.448186	1.56547	0.646595	0.00016822	0.00481962	14.1564	14.1564
PTPRG	0.344906	1.41186	0.497594	0.000168143	0.00481962	14.1573	14.1573
SCRG1	0.354618	1.42564	0.511605	0.000168018	0.00481962	14.1587	14.1587
ADGRG1	0.457464	1.58006	0.659981	0.000169889	0.00485044	14.1379	14.1379
C3orf70	0.377305	1.45835	0.544336	0.000170348	0.00485044	14.1328	14.1328
THBS2	-1.06736	0.343916	-1.53987	0.000170083	0.00485044	14.1357	-14.1357
TMEM205	-0.37767	0.685457	-0.544862	0.000170222	0.00485044	14.1342	-14.1342
VGF	1.34985	3.85684	1.94742	0.000170679	0.00485239	14.1291	14.1291
NOL4	1.04878	2.85416	1.51307	0.000171115	0.0048573	14.1243	14.1243
PRRX1	0.434023	1.54345	0.626163	0.000171864	0.00487106	14.1161	14.1161
FABP3	0.586511	1.79771	0.846157	0.000172598	0.00488435	14.1081	14.1081
TBL3	0.474683	1.6075	0.684823	0.000173292	0.0048965	14.1006	14.1006
DCAF8	0.345605	1.41284	0.498603	0.000173648	0.00489905	14.0967	14.0967
RRP36	-0.403873	0.667729	-0.582666	0.000175264	0.00492208	14.0793	-14.0793
SLC10A3	-0.576133	0.562068	-0.831184	0.000175136	0.00492208	14.0807	-14.0807
ZFAND2A	-0.507178	0.602193	-0.731703	0.00017483	0.00492208	14.0839	-14.0839
KDM7A	0.682433	1.97869	0.984543	0.00017593	0.00493326	14.0721	14.0721
CMTM3	0.421255	1.52387	0.607742	0.000178218	0.00494772	14.0478	14.0478
DHX40	-0.338873	0.712573	-0.48889	0.000178445	0.00494772	14.0454	-14.0454
DSEL	-0.355893	0.700548	-0.513445	0.000178591	0.00494772	14.0439	-14.0439
DSEL	-0.355893	0.700548	-0.513445	0.000178591	0.00494772	14.0439	-14.0439
IARS	-0.337533	0.713528	-0.486957	0.000176799	0.00494772	14.0629	-14.0629
MPP6	-0.449881	0.637704	-0.649041	0.000178147	0.00494772	14.0486	-14.0486
NME3	0.822489	2.27616	1.1866	0.0001777	0.00494772	14.0533	14.0533
PPARD	-0.44207	0.642704	-0.637773	0.000177544	0.00494772	14.055	-14.055
RPSAP52	1.07112	2.91865	1.5453	0.000177585	0.00494772	14.0545	14.0545
GPR156	-1.67915	0.186532	-2.4225	0.000179177	0.00495653	14.0377	-14.0377
DOLPP1	-0.401097	0.669585	-0.578661	0.000180473	0.00497745	14.0242	-14.0242
P2RX7	0.776637	2.17415	1.12045	0.000180379	0.00497745	14.0252	14.0252
LRCH2	-0.357432	0.69947	-0.515666	0.000181257	0.00499159	14.0161	-14.0161
CDK6	-0.372573	0.68896	-0.537509	0.000182858	0.00502072	13.9995	-13.9995
RLBP1	0.688745	1.99121	0.993649	0.00018281	0.00502072	14	14
FAM210A	-0.436792	0.646106	-0.630158	0.000183466	0.0050299	13.9933	-13.9933
ERP44	-0.351418	0.703689	-0.506989	0.000184215	0.00504297	13.9856	-13.9856
C9orf116	-0.954938	0.384836	-1.37768	0.000184806	0.00504849	13.9796	-13.9796
SAT1	0.615089	1.84982	0.887386	0.000184964	0.00504849	13.978	13.978
BPGM	-0.350875	0.704072	-0.506205	0.000186041	0.00507038	13.9671	-13.9671
FAM91A1	-0.344199	0.708788	-0.496574	0.000186346	0.00507118	13.964	-13.964
PDXP	0.347009	1.41483	0.500627	0.000186648	0.00507194	13.9609	13.9609
CBWD5	-0.460605	0.630902	-0.664513	0.000187751	0.00507945	13.9499	-13.9499
TRIM16	-0.760134	0.467604	-1.09664	0.000187528	0.00507945	13.9521	-13.9521
ZNF239	-0.583436	0.557978	-0.841721	0.000187629	0.00507945	13.9511	-13.9511
BAG4	-0.364903	0.694264	-0.526444	0.000188718	0.00508932	13.9402	-13.9402
HUNK	0.584106	1.79339	0.842686	0.00018977	0.00508932	13.9298	13.9298
NUP205	-0.388881	0.677815	-0.561037	0.000189588	0.00508932	13.9316	-13.9316
POLE3	-0.581358	0.559138	-0.838723	0.000188469	0.00508932	13.9427	-13.9427
RHOT2	0.454761	1.5758	0.656082	0.000189757	0.00508932	13.9299	13.9299
WHRN	0.637775	1.89226	0.920114	0.000189191	0.00508932	13.9355	13.9355
ISCA1	-0.481721	0.617719	-0.694976	0.000190442	0.00509252	13.9231	-13.9231
NIPSNAP1	0.342143	1.40796	0.493608	0.000190195	0.00509252	13.9256	13.9256
INVS	-0.460322	0.63108	-0.664104	0.000191707	0.00511895	13.9107	-13.9107
RAB33A	-0.422241	0.655576	-0.609166	0.000192925	0.00514401	13.8988	-13.8988
NR4A1	0.441584	1.55517	0.637071	0.000193503	0.00514457	13.8931	13.8931
POR	-0.370948	0.69008	-0.535165	0.000193346	0.00514457	13.8947	-13.8947
GNG12	-0.305458	0.736786	-0.440683	0.000195317	0.00518531	13.8756	-13.8756
CLSTN3	0.822446	2.27606	1.18654	0.000195791	0.00518643	13.871	13.871
GIPR	0.556566	1.74467	0.802955	0.000196484	0.00518643	13.8644	13.8644
PHPT1	-0.321881	0.724785	-0.464376	0.000196213	0.00518643	13.867	-13.867
SMG1P3	-0.551282	0.57621	-0.795332	0.000196109	0.00518643	13.868	-13.868
FP325317.1	1.10517	3.01973	1.59442	0.00019711	0.00518812	13.8584	13.8584
SNX12	-0.399632	0.670567	-0.576547	0.000196929	0.00518812	13.8602	-13.8602
NFIA	-0.829291	0.436359	-1.19641	0.000197818	0.00519469	13.8517	-13.8517
UBXN8	-0.44935	0.638043	-0.648275	0.000197922	0.00519469	13.8507	-13.8507
AP1S1	0.328677	1.38913	0.474181	0.00019872	0.00520082	13.8432	13.8432
LSAMP	0.320403	1.37768	0.462243	0.000198667	0.00520082	13.8437	13.8437
THOC7	-0.388882	0.677814	-0.561038	0.000199034	0.00520167	13.8402	-13.8402
BTBD3	0.52246	1.68617	0.75375	0.000199806	0.00521184	13.8329	13.8329
GPR19	-0.520939	0.593963	-0.751556	0.000199988	0.00521184	13.8312	-13.8312
FADS3	0.460787	1.58532	0.664775	0.000200281	0.0052121	13.8284	13.8284
HIST2H2BF	0.38612	1.47126	0.557054	0.000201957	0.00523358	13.8128	13.8128
SDK1	-0.415406	0.660072	-0.599305	0.000201466	0.00523358	13.8174	-13.8174
SMIM14	0.952019	2.59093	1.37347	0.000201936	0.00523358	13.813	13.813
ZMPSTE24	-0.359069	0.698326	-0.518027	0.000204846	0.005301	13.7861	-13.7861
TCF25	0.330951	1.39229	0.477462	0.000206204	0.00532866	13.7737	13.7737
EIF4EBP2	-0.314958	0.729819	-0.454389	0.000206645	0.00533261	13.7697	-13.7697
FXN	-0.775307	0.460562	-1.11853	0.000208752	0.00537668	13.7506	-13.7506
SUZ12	-0.341974	0.710366	-0.493365	0.000208936	0.00537668	13.749	-13.749
SOX7	-0.884423	0.412952	-1.27595	0.000209421	0.00538165	13.7446	-13.7446
TRIB2	0.414488	1.5136	0.59798	0.000210415	0.00539751	13.7357	13.7357
TUB	-1.0771	0.340583	-1.55392	0.000210623	0.00539751	13.7339	-13.7339
CABLES1	-0.880033	0.414769	-1.26962	0.000213602	0.00542862	13.7075	-13.7075
CETN3	0.42786	1.53397	0.617272	0.000213069	0.00542862	13.7122	13.7122
DOCK7	-0.422401	0.655471	-0.609395	0.000213303	0.00542862	13.7101	-13.7101
EPHB1	0.76561	2.1503	1.10454	0.000213062	0.00542862	13.7122	13.7122
LRP11	-0.752547	0.471165	-1.0857	0.000212208	0.00542862	13.7198	-13.7198
RNF8	-0.534278	0.586092	-0.7708	0.000213482	0.00542862	13.7085	-13.7085
ACVR2B	0.365953	1.44189	0.527959	0.00021456	0.00543149	13.6991	13.6991
KCNH7	-1.03304	0.355924	-1.49036	0.000214598	0.00543149	13.6987	-13.6987
STK17A	-0.441892	0.642819	-0.637516	0.000214468	0.00543149	13.6999	-13.6999
COQ9	0.337949	1.40207	0.487557	0.000215038	0.00543516	13.6949	13.6949
ADAMTS7	0.7669	2.15308	1.1064	0.000216901	0.00544587	13.6787	13.6787
LRRC8C	-0.636486	0.529149	-0.918254	0.000215841	0.00544587	13.6879	-13.6879
PUS7	-0.461893	0.630089	-0.666371	0.000216057	0.00544587	13.686	-13.686
SLC2A10	-1.33729	0.262556	-1.9293	0.000216933	0.00544587	13.6784	-13.6784
TMED10	0.529171	1.69752	0.763433	0.000216937	0.00544587	13.6784	13.6784
ICAM1	-1.23482	0.290888	-1.78146	0.000217404	0.00545017	13.6743	-13.6743
GGT7	0.35679	1.42874	0.514739	0.000218054	0.00545692	13.6687	13.6687
OTUD1	-0.692896	0.500126	-0.999638	0.000218265	0.00545692	13.6669	-13.6669
CASP3	-0.393449	0.674726	-0.567626	0.000218837	0.00546382	13.662	-13.662
PLAU	-0.613112	0.541663	-0.884533	0.000219476	0.00547236	13.6565	-13.6565
ATG14	-0.355023	0.701157	-0.51219	0.000220725	0.00548997	13.6459	-13.6459
CRIPT	0.352329	1.42238	0.508304	0.000220777	0.00548997	13.6454	13.6454
BUD23	-0.341028	0.711039	-0.492	0.00022176	0.00550658	13.6371	-13.6371
GSTM3	-0.34384	0.709042	-0.496057	0.000222042	0.00550658	13.6347	-13.6347
GAS7	-0.775545	0.460453	-1.11888	0.000222404	0.00550816	13.6317	-13.6317
ARFGAP2	0.379147	1.46104	0.546994	0.000224102	0.00553126	13.6174	13.6174
ARHGAP23	-0.594859	0.55164	-0.8582	0.000223858	0.00553126	13.6194	-13.6194
ARHGAP23	-0.594859	0.55164	-0.8582	0.000223858	0.00553126	13.6194	-13.6194
HSPA6	0.800226	2.22604	1.15448	0.000224236	0.00553126	13.6162	13.6162
AQP4	-1.53353	0.215772	-2.21242	0.000224922	0.00553338	13.6105	-13.6105
MCM3	-0.305735	0.736582	-0.441082	0.000224887	0.00553338	13.6108	-13.6108
PHEX	-0.742253	0.47604	-1.07084	0.000226681	0.00555445	13.5959	-13.5959
RPN2	-0.336162	0.714507	-0.484979	0.000226571	0.00555445	13.5968	-13.5968
ZBTB2	-0.338446	0.712877	-0.488274	0.000226443	0.00555445	13.5979	-13.5979
TMEM245	-0.589463	0.554625	-0.850416	0.000228692	0.00559627	13.5793	-13.5793
PDLIM4	0.609465	1.83945	0.879272	0.000230272	0.00562003	13.5664	13.5664
SURF4	-0.534181	0.586149	-0.77066	0.000229995	0.00562003	13.5686	-13.5686
SURF4	-0.534181	0.586149	-0.77066	0.000229995	0.00562003	13.5686	-13.5686
APBA2	0.335003	1.39794	0.483308	0.000230656	0.00562196	13.5633	13.5633
APBA2	0.335003	1.39794	0.483308	0.000230656	0.00562196	13.5633	13.5633
PHLDA1	0.608718	1.83807	0.878194	0.000231644	0.0056364	13.5552	13.5552
SDE2	-0.307583	0.735222	-0.443749	0.000232164	0.0056364	13.551	-13.551
SVIP	-1.56363	0.209374	-2.25584	0.000231897	0.0056364	13.5532	-13.5532
ALG2	-0.465795	0.627636	-0.672	0.000233486	0.00564114	13.5404	-13.5404
CBLN1	2.13778	8.48062	3.08417	0.00023307	0.00564114	13.5437	13.5437
SLC27A4	-0.495307	0.609384	-0.714577	0.000233583	0.00564114	13.5396	-13.5396
YPEL4	0.905901	2.47416	1.30694	0.000233337	0.00564114	13.5416	13.5416
ZNF442	-0.584064	0.557627	-0.842627	0.000234223	0.00564922	13.5345	-13.5345
KRBOX4	-0.502792	0.604839	-0.725376	0.000234839	0.00565384	13.5295	-13.5295
SEPHS2	-0.323449	0.723649	-0.466639	0.000235028	0.00565384	13.528	-13.528
GK	-0.583477	0.557955	-0.841779	0.000235566	0.00565941	13.5237	-13.5237
PLEKHH2	0.802879	2.23196	1.15831	0.000235898	0.00566001	13.5211	13.5211
UBE2J1	-0.422491	0.655412	-0.609526	0.000236328	0.00566297	13.5177	-13.5177
C17orf49	0.408177	1.50407	0.588874	0.000237469	0.00567726	13.5086	13.5086
HIST2H2AB	0.468254	1.5972	0.675548	0.000237847	0.00567726	13.5056	13.5056
NENF	-0.550507	0.576658	-0.794213	0.000237784	0.00567726	13.5061	-13.5061
AHR	-0.654991	0.519447	-0.944952	0.000238674	0.00567774	13.4991	-13.4991
KIAA1644	0.474812	1.60771	0.685009	0.000238791	0.00567774	13.4982	13.4982
PLOD2	0.339312	1.40398	0.489523	0.000238572	0.00567774	13.4999	13.4999
ODC1	-0.295785	0.743948	-0.426727	0.000240243	0.00569363	13.4868	-13.4868
SLC10A5	-1.01719	0.361608	-1.4675	0.000240385	0.00569363	13.4857	-13.4857
ZNF200	-0.440294	0.643847	-0.63521	0.000240162	0.00569363	13.4875	-13.4875
TMEM65	-0.34191	0.710412	-0.493272	0.000241185	0.00570527	13.4795	-13.4795
SOX13	0.368641	1.44577	0.531837	0.000241916	0.00571522	13.4738	13.4738
C1orf123	0.353675	1.42429	0.510245	0.000244051	0.00573008	13.4573	13.4573
CERS4	0.311467	1.36543	0.449353	0.000244098	0.00573008	13.457	13.457
ECI2	-0.333196	0.71663	-0.4807	0.000243176	0.00573008	13.4641	-13.4641
HAGHL	0.536516	1.71004	0.774029	0.000243842	0.00573008	13.4589	13.4589
POLDIP2	-0.319454	0.726546	-0.460875	0.000243268	0.00573008	13.4634	-13.4634
FNDC3A	-0.441711	0.642935	-0.637255	0.000245077	0.00574092	13.4495	-13.4495
LTV1	-0.419717	0.657233	-0.605523	0.000245182	0.00574092	13.4487	-13.4487
BCAP31	-0.452722	0.635895	-0.653139	0.000246039	0.00574642	13.4421	-13.4421
TCF7L2	-0.357533	0.6994	-0.515811	0.000245781	0.00574642	13.4441	-13.4441
ACHE	0.713966	2.04207	1.03004	0.000248215	0.00578991	13.4256	13.4256
C1orf61	0.662996	1.9406	0.956501	0.000248821	0.0057967	13.421	13.421
GAB2	0.412803	1.51105	0.595549	0.000250881	0.00582999	13.4055	13.4055
KATNBL1	0.370345	1.44823	0.534295	0.000250609	0.00582999	13.4076	13.4076
ARSJ	-0.341929	0.710399	-0.493299	0.000252166	0.00584513	13.396	-13.396
AXL	0.961963	2.61683	1.38782	0.000252147	0.00584513	13.3961	13.3961
ABLIM1	-1.26625	0.281887	-1.82681	0.000253089	0.00585625	13.3891	-13.3891
AHSA2	0.581445	1.78862	0.838847	0.000253998	0.00585625	13.3824	13.3824
NDUFV2	-0.306067	0.736337	-0.441561	0.000253511	0.00585625	13.386	-13.386
PRICKLE2	-0.450172	0.637519	-0.649461	0.000254233	0.00585625	13.3807	-13.3807
RBPMS	-1.16369	0.31233	-1.67886	0.000253867	0.00585625	13.3834	-13.3834
HSPB7	2.79412	16.3483	4.03107	0.00025552	0.00586449	13.3712	13.3712
TAB3	-0.375137	0.687195	-0.541208	0.000255214	0.00586449	13.3734	-13.3734
ZNF625	-0.443271	0.641933	-0.639504	0.000255544	0.00586449	13.371	-13.371
HDAC1	-0.324337	0.723006	-0.46792	0.000256386	0.0058765	13.3648	-13.3648
AP5Z1	-0.391828	0.67582	-0.565288	0.000256749	0.00587752	13.3622	-13.3622
IDI1	0.300561	1.35062	0.433618	0.000257405	0.00588523	13.3574	13.3574
CHRDL1	0.849966	2.33957	1.22624	0.000258752	0.00590139	13.3476	13.3476
TRAF4	0.5022	1.65235	0.724521	0.000258489	0.00590139	13.3495	13.3495
AGO1	-0.333501	0.716411	-0.481141	0.000260174	0.00591273	13.3373	-13.3373
BAG1	-0.352641	0.702829	-0.508754	0.000262154	0.00591273	13.3231	-13.3231
MFSD2A	-0.407068	0.665599	-0.587275	0.000261965	0.00591273	13.3245	-13.3245
OPRL1	0.6543	1.9238	0.943956	0.000260972	0.00591273	13.3316	13.3316
OPRL1	0.6543	1.9238	0.943956	0.000260972	0.00591273	13.3316	13.3316
PCDHGC3	0.378396	1.45994	0.545909	0.000262091	0.00591273	13.3236	13.3236
SLC27A1	0.414084	1.51298	0.597397	0.000262453	0.00591273	13.321	13.321
SLC3A2	-0.469705	0.625186	-0.677642	0.000261219	0.00591273	13.3298	-13.3298
TMEM128	0.398557	1.48967	0.574996	0.000261394	0.00591273	13.3286	13.3286
TRAM2	-0.289936	0.748312	-0.418289	0.000261278	0.00591273	13.3294	-13.3294
TSPAN31	0.349867	1.41888	0.504751	0.00025965	0.00591273	13.3411	13.3411
WDR27	0.566559	1.76219	0.817372	0.000263041	0.00591875	13.3168	13.3168
GTF2F2	0.350614	1.41994	0.505829	0.000263872	0.00593022	13.3109	13.3109
HIST1H4L	0.658333	1.93157	0.949774	0.000264931	0.00594676	13.3034	13.3034
PLBD2	-0.674594	0.509363	-0.973234	0.000265694	0.00595665	13.298	-13.298
RAP2A	0.364163	1.43931	0.525376	0.000267035	0.00597945	13.2885	13.2885
MRM2	-0.37224	0.689189	-0.537029	0.000267627	0.00598544	13.2844	-13.2844
DCTN3	-0.307169	0.735527	-0.443151	0.000267979	0.00598606	13.2819	-13.2819
AGAP2	0.735589	2.08671	1.06123	0.000269079	0.00600337	13.2742	13.2742
WASL	-0.305094	0.737054	-0.440157	0.000269731	0.00601063	13.2697	-13.2697
RC3H2	-0.309106	0.734103	-0.445945	0.000270298	0.00601599	13.2658	-13.2658
HES6	0.602768	1.82717	0.86961	0.000270814	0.00602024	13.2622	13.2622
CNTNAP5	0.773014	2.16629	1.11522	0.000272484	0.00605005	13.2507	13.2507
USP54	0.651473	1.91836	0.939877	0.000274356	0.00608431	13.2378	13.2378
USP10	-0.326696	0.721303	-0.471322	0.000274869	0.00608837	13.2343	-13.2343
ARVCF	0.323562	1.38204	0.466801	0.000275709	0.00609965	13.2286	13.2286
CLDN1	-2.703	0.0670045	-3.8996	0.000277425	0.00613027	13.217	-13.217
ZNF829	-0.439342	0.644461	-0.633836	0.000278296	0.00614216	13.2111	-13.2111
RNF13	-0.311372	0.732441	-0.449215	0.000278676	0.00614319	13.2085	-13.2085
FN3KRP	-0.402554	0.668611	-0.580762	0.000280362	0.00617297	13.1972	-13.1972
GNAI3	-0.312603	0.73154	-0.450991	0.000281445	0.00618943	13.19	-13.19
LRFN4	0.354983	1.42616	0.512133	0.000281828	0.0061905	13.1875	13.1875
NF1	-0.344236	0.708761	-0.496628	0.00028224	0.00619215	13.1847	-13.1847
RSAD1	0.360486	1.43403	0.520072	0.000283042	0.00619719	13.1794	13.1794
ZBTB42	0.669312	1.95289	0.965613	0.000283141	0.00619719	13.1788	13.1788
IRS1	-0.484216	0.61618	-0.698576	0.00028449	0.00621935	13.1698	-13.1698
ADK	-0.3297	0.719139	-0.475657	0.000288597	0.00623457	13.143	-13.143
CDRT1	-1.61561	0.198768	-2.33084	0.000289917	0.00623457	13.1344	-13.1344
CERS2	-0.332821	0.716898	-0.48016	0.000288368	0.00623457	13.1445	-13.1445
CIZ1	-0.362677	0.695811	-0.523233	0.000288808	0.00623457	13.1416	-13.1416
CNGA3	-2.33168	0.0971327	-3.3639	0.000286892	0.00623457	13.1541	-13.1541
CRELD1	0.459016	1.58252	0.66222	0.000288277	0.00623457	13.1451	13.1451
DYRK2	0.382239	1.46556	0.551454	0.000289077	0.00623457	13.1399	13.1399
DZIP3	0.380518	1.46304	0.548972	0.00028744	0.00623457	13.1505	13.1505
E2F1	0.329918	1.39085	0.47597	0.000286924	0.00623457	13.1539	13.1539
EGR2	0.680231	1.97433	0.981367	0.000289263	0.00623457	13.1387	13.1387
FN1	-0.58713	0.55592	-0.84705	0.000286054	0.00623457	13.1596	-13.1596
GPC2	0.61505	1.84975	0.88733	0.000289393	0.00623457	13.1378	13.1378
KDM6B	0.567913	1.76458	0.819325	0.000289615	0.00623457	13.1364	13.1364
SYNGR3	1.1145	3.04805	1.60788	0.000287594	0.00623457	13.1495	13.1495
KCNC3	-0.403256	0.668141	-0.581776	0.000290945	0.0062494	13.1278	-13.1278
ADAM19	-0.659012	0.517362	-0.950754	0.000292414	0.00626739	13.1184	-13.1184
M6PR	-0.284253	0.752576	-0.41009	0.000292802	0.00626739	13.1159	-13.1159
TKFC	0.726999	2.06886	1.04884	0.000292472	0.00626739	13.118	13.118
ENTPD6	0.476253	1.61003	0.687088	0.000293392	0.00627275	13.1121	13.1121
UNG	-0.345069	0.708172	-0.497829	0.000294027	0.00627903	13.1081	-13.1081
KCND2	0.395637	1.48533	0.570784	0.000294453	0.00628087	13.1054	13.1054
CTH	-0.514791	0.597625	-0.742687	0.000296632	0.00631275	13.0915	-13.0915
LACTB2	-0.529785	0.588732	-0.764318	0.00029657	0.00631275	13.0919	-13.0919
CPPED1	-0.713161	0.490092	-1.02887	0.00029935	0.00633457	13.0745	-13.0745
CRACR2A	-0.975022	0.377184	-1.40666	0.000299082	0.00633457	13.0761	-13.0761
HK2	0.336652	1.40025	0.485686	0.000299717	0.00633457	13.0722	13.0722
LOXL3	0.659525	1.93387	0.951493	0.000299589	0.00633457	13.073	13.073
PDE4D	-1.26175	0.283158	-1.82032	0.000298672	0.00633457	13.0787	-13.0787
RHBDD2	-0.332637	0.717031	-0.479893	0.000299237	0.00633457	13.0752	-13.0752
DDR2	-0.715683	0.488858	-1.03251	0.000301052	0.00635218	13.0638	-13.0638
TMEM129	0.405544	1.50012	0.585077	0.000301239	0.00635218	13.0627	13.0627
CDKN2A	0.416404	1.5165	0.600744	0.000304075	0.00640466	13.0451	13.0451
PUM3	-0.409809	0.663777	-0.59123	0.000304679	0.00641006	13.0414	-13.0414
NDUFS2	0.409861	1.50661	0.591305	0.00030516	0.00641289	13.0385	13.0385
SLC1A4	-0.413452	0.661363	-0.596485	0.000305873	0.00642054	13.0341	-13.0341
CAV2	0.489468	1.63145	0.706154	0.000307812	0.00642842	13.0223	13.0223
PRCP	-0.369189	0.691294	-0.532628	0.000307843	0.00642842	13.0221	-13.0221
SMAD4	-0.336813	0.714043	-0.485918	0.00030799	0.00642842	13.0212	-13.0212
TTLL1	0.434521	1.54422	0.626881	0.00030757	0.00642842	13.0237	13.0237
ZADH2	0.319575	1.37654	0.461049	0.000307665	0.00642842	13.0231	13.0231
AL845472.1	0.575408	1.77786	0.830138	0.000308615	0.00643418	13.0174	13.0174
IFITM2	0.812906	2.25445	1.17278	0.000311332	0.0064835	13.001	13.001
RHBDL3	-0.50005	0.606501	-0.721419	0.000311906	0.00648814	12.9975	-12.9975
IVNS1ABP	0.283726	1.32807	0.40933	0.000315707	0.00655982	12.9748	12.9748
ACO2	0.314944	1.37018	0.454368	0.000316986	0.00657898	12.9673	12.9673
TSTA3	-0.416704	0.659216	-0.601176	0.00031794	0.00659136	12.9616	-12.9616
TSTA3	-0.416704	0.659216	-0.601176	0.00031794	0.00659136	12.9616	-12.9616
CLK2	0.423614	1.52747	0.611145	0.000321204	0.00664786	12.9425	12.9425
CLK2	0.423614	1.52747	0.611145	0.000321204	0.00664786	12.9425	12.9425
SEZ6	-1.04867	0.350402	-1.51292	0.000321386	0.00664786	12.9414	-12.9414
SETD1A	-0.36057	0.697279	-0.520192	0.000324455	0.00670383	12.9237	-12.9237
CXADR	0.311649	1.36567	0.449614	0.000325251	0.00671275	12.9191	12.9191
PIGN	-0.48515	0.615605	-0.699923	0.000328597	0.00676349	12.8999	-12.8999
SRPX	-0.515107	0.597437	-0.743142	0.000328809	0.00676349	12.8987	-12.8987
ZNF254	-0.361535	0.696606	-0.521585	0.000328202	0.00676349	12.9022	-12.9022
ATP7A	-0.302786	0.738757	-0.436828	0.000330159	0.0067837	12.891	-12.891
PHF20L1	-0.307862	0.735016	-0.444151	0.000332612	0.00682651	12.8772	-12.8772
GTF3C6	-0.330395	0.71864	-0.476659	0.00033365	0.00683261	12.8714	-12.8714
LONRF3	0.67428	1.96262	0.97278	0.000333518	0.00683261	12.8721	12.8721
BRSK1	0.324016	1.38267	0.467456	0.000334052	0.00683324	12.8691	12.8691
TMEM121	0.399633	1.49128	0.576549	0.000334437	0.00683355	12.8669	12.8669
BMPR1A	-0.372967	0.688688	-0.538078	0.000335279	0.00684318	12.8622	-12.8622
ALDH1L2	-1.07506	0.341278	-1.55098	0.00033707	0.0068631	12.8523	-12.8523
BMPR1B	-1.24356	0.288356	-1.79408	0.000336831	0.0068631	12.8536	-12.8536
HSD17B7	0.400647	1.49279	0.578012	0.000337371	0.0068631	12.8506	12.8506
FBXO41	-0.419096	0.657641	-0.604627	0.000339581	0.00688962	12.8384	-12.8384
KDM6A	-0.3792	0.684409	-0.54707	0.000339795	0.00688962	12.8372	-12.8372
ZNRF2	-0.605147	0.545994	-0.873042	0.000339438	0.00688962	12.8392	-12.8392
MUM1L1	1.34947	3.85539	1.94688	0.000341395	0.00691446	12.8284	12.8284
YY2	-0.725414	0.484124	-1.04655	0.000343098	0.00694134	12.8191	-12.8191
RIDA	-0.457564	0.632823	-0.660126	0.000344027	0.00694898	12.814	-12.814
SLC18A1	-0.525727	0.591125	-0.758464	0.000344229	0.00694898	12.8129	-12.8129
BACE2	0.584764	1.79457	0.843636	0.000345135	0.00695205	12.808	12.808
CRYBG1	0.76954	2.15877	1.11021	0.000344961	0.00695205	12.809	12.809
C19orf57	0.476477	1.61039	0.687412	0.00034668	0.00696796	12.7997	12.7997
SLC46A1	-0.635344	0.529753	-0.916608	0.000346565	0.00696796	12.8003	-12.8003
LAMA4	0.41796	1.51886	0.602989	0.000347997	0.00698682	12.7926	12.7926
CAMK2N1	0.768247	2.15598	1.10835	0.000350381	0.00699169	12.7798	12.7798
CNOT4	-0.318109	0.727523	-0.458935	0.000350254	0.00699169	12.7805	-12.7805
DUXAP10	0.384567	1.46898	0.554813	0.000350128	0.00699169	12.7812	12.7812
SLC31A1	-0.490227	0.612488	-0.707248	0.000350073	0.00699169	12.7815	-12.7815
TP53INP2	0.6313	1.88005	0.910774	0.000350513	0.00699169	12.7791	12.7791
YBEY	0.534419	1.70646	0.771003	0.000348764	0.00699169	12.7885	12.7885
ANKRD45	-0.742159	0.476085	-1.07071	0.000351015	0.00699371	12.7764	-12.7764
LAPTM4A	-0.29525	0.744346	-0.425956	0.000351372	0.00699371	12.7745	-12.7745
ZNF775	0.473765	1.60603	0.683499	0.000352152	0.00700168	12.7704	12.7704
BCL7B	-0.386328	0.679548	-0.557353	0.000353587	0.00700755	12.7628	-12.7628
EXO1	-0.426428	0.652837	-0.615205	0.000353562	0.00700755	12.7629	-12.7629
PHF13	0.290267	1.33678	0.418767	0.000352964	0.00700755	12.7661	12.7661
INTS11	0.32231	1.38031	0.464995	0.000354409	0.00701631	12.7584	12.7584
KY	0.786834	2.19643	1.13516	0.000355291	0.00701833	12.7538	12.7538
UBASH3B	0.395801	1.48557	0.57102	0.000354983	0.00701833	12.7554	12.7554
ZC3H6	0.359265	1.43228	0.518309	0.000355652	0.00701833	12.7519	12.7519
TWISTNB	-0.503579	0.604364	-0.726511	0.000356085	0.00701936	12.7496	-12.7496
STC1	0.802521	2.23116	1.15779	0.000357278	0.00703536	12.7433	12.7433
UVSSA	0.343093	1.4093	0.494979	0.000358101	0.00704299	12.739	12.739
VWC2L	-1.96303	0.140433	-2.83205	0.000358428	0.00704299	12.7373	-12.7373
NDUFB2	-0.297339	0.742792	-0.428969	0.000359814	0.00706268	12.7301	-12.7301
NEK4	-0.351613	0.703552	-0.507271	0.000360445	0.00706756	12.7268	-12.7268
HCN4	-1.89503	0.150314	-2.73395	0.000361902	0.00708859	12.7193	-12.7193
ERF	0.335669	1.39888	0.484268	0.000363105	0.00709709	12.7131	12.7131
SLC2A8	-0.438974	0.644697	-0.633306	0.000362754	0.00709709	12.7149	-12.7149
NQO2	-0.643659	0.525366	-0.928604	0.000363889	0.00709738	12.7091	-12.7091
RUBCN	0.413926	1.51274	0.597168	0.000363791	0.00709738	12.7096	12.7096
RNF180	-1.58083	0.205805	-2.28065	0.00036475	0.00710259	12.7046	-12.7046
URGCP	-0.49495	0.609601	-0.714062	0.000364926	0.00710259	12.7037	-12.7037
STRIP2	-0.58125	0.559199	-0.838567	0.000365358	0.0071035	12.7015	-12.7015
PDXK	0.324173	1.38289	0.467683	0.000366486	0.00711792	12.6958	12.6958
DNAJC4	0.52743	1.69457	0.76092	0.000369348	0.00716597	12.6812	12.6812
ANKRD20A2	0.627101	1.87218	0.904716	0.000371344	0.00718565	12.6711	12.6711
CSNK1A1	0.30174	1.35221	0.435318	0.000371071	0.00718565	12.6725	12.6725
FYN	0.292563	1.33986	0.42208	0.00037153	0.00718565	12.6702	12.6702
TMEM11	-0.329471	0.719304	-0.475327	0.000372168	0.00718587	12.667	-12.667
WDR34	-0.35925	0.698199	-0.518289	0.000372321	0.00718587	12.6662	-12.6662
ZNF271P	-0.413965	0.661024	-0.597225	0.00037271	0.00718587	12.6643	-12.6643
ARF4	-0.284414	0.752455	-0.410323	0.000373552	0.00719459	12.66	-12.66
SLC16A14	-0.375796	0.686742	-0.542159	0.000375022	0.00721537	12.6527	-12.6527
GNS	-0.481546	0.617828	-0.694724	0.000375423	0.00721554	12.6507	-12.6507
HIST2H2BE	0.573712	1.77484	0.827692	0.000377122	0.00723314	12.6423	12.6423
LYN	-0.904485	0.40475	-1.3049	0.000377063	0.00723314	12.6426	-12.6426
EVX1	-1.0714	0.342529	-1.5457	0.000378935	0.00725557	12.6333	-12.6333
PTPN14	-0.778053	0.459299	-1.12249	0.000379078	0.00725557	12.6326	-12.6326
PGM2L1	-0.752264	0.471298	-1.08529	0.000382189	0.00730752	12.6173	-12.6173
KLHL2	0.713079	2.04026	1.02876	0.000382696	0.00730965	12.6148	12.6148
SYT6	1.04653	2.84775	1.50982	0.000383516	0.00731018	12.6108	12.6108
TMTC3	-0.421378	0.656142	-0.60792	0.000383415	0.00731018	12.6113	-12.6113
CCDC74B	-0.950655	0.386488	-1.37151	0.000384466	0.00732073	12.6062	-12.6062
DDB2	0.328434	1.38879	0.473829	0.000384982	0.00732299	12.6037	12.6037
TUBB3	0.267803	1.30709	0.386358	0.000387229	0.00735815	12.5928	12.5928
IKBKE	-1.00996	0.364234	-1.45706	0.000390015	0.00740345	12.5794	-12.5794
CTXN1	0.315888	1.37148	0.455729	0.000391367	0.00741388	12.573	12.573
FUT9	0.384624	1.46906	0.554896	0.000391155	0.00741388	12.574	12.574
ADAMTS5	2.30389	10.0131	3.32382	0.000396443	0.00748901	12.5489	12.5489
MGAT5	-0.402501	0.668646	-0.580686	0.000396204	0.00748901	12.55	-12.55
MUC12	-1.51055	0.220788	-2.17927	0.00039698	0.00748901	12.5464	-12.5464
TATDN2P2	-0.763166	0.466188	-1.10102	0.000397363	0.00748901	12.5446	-12.5446
TMEM200C	-1.27673	0.278949	-1.84193	0.000396809	0.00748901	12.5472	-12.5472
TEDC1	0.426847	1.53242	0.615811	0.000398442	0.00750168	12.5395	12.5395
CYP4V2	-0.55927	0.571626	-0.806856	0.000399306	0.00751029	12.5354	-12.5354
ITPRIPL1	0.413123	1.51153	0.59601	0.000401053	0.00751874	12.5273	12.5273
MRPS25	0.357001	1.42904	0.515044	0.000400638	0.00751874	12.5292	12.5292
NDUFAF6	-0.462244	0.629869	-0.666877	0.000402608	0.00751874	12.5201	-12.5201
PSMG1	-0.31134	0.732465	-0.449168	0.000401103	0.00751874	12.527	-12.527
STX1A	-0.441385	0.643145	-0.636784	0.000402589	0.00751874	12.5201	-12.5201
TRIM47	0.47432	1.60692	0.6843	0.000401951	0.00751874	12.5231	12.5231
UCK1	-0.394529	0.673997	-0.569186	0.000402044	0.00751874	12.5227	-12.5227
BAHCC1	0.380487	1.463	0.548926	0.00040423	0.00753378	12.5125	12.5125
ZBTB5	0.334724	1.39755	0.482905	0.000404031	0.00753378	12.5135	12.5135
USP38	-0.312797	0.731398	-0.451271	0.000405728	0.00754645	12.5056	-12.5056
ZDHHC9	-0.34877	0.705555	-0.503169	0.000405628	0.00754645	12.5061	-12.5061
NCALD	-0.521026	0.593911	-0.751682	0.000406794	0.00755868	12.5007	-12.5007
COMMD9	-0.473482	0.62283	-0.68309	0.000408161	0.00757644	12.4945	-12.4945
ALDH18A1	-0.379578	0.68415	-0.547616	0.0004096	0.00757722	12.4879	-12.4879
DIRAS1	0.39637	1.48642	0.571842	0.000411078	0.00757722	12.4812	12.4812
IRX4	2.5528	12.843	3.68291	0.000409714	0.00757722	12.4874	12.4874
PREX1	0.322684	1.38083	0.465535	0.000410722	0.00757722	12.4828	12.4828
SENP6	-0.284664	0.752267	-0.410683	0.000410294	0.00757722	12.4847	-12.4847
STMN3	-0.40971	0.663843	-0.591086	0.000409075	0.00757722	12.4903	-12.4903
TOB2	0.44616	1.5623	0.643673	0.000410838	0.00757722	12.4822	12.4822
WDR45B	-0.268713	0.764362	-0.387671	0.000411958	0.00758586	12.4772	-12.4772
ANXA11	-1.07118	0.342605	-1.54538	0.000414085	0.00761329	12.4675	-12.4675
CCDC25	-0.341199	0.710917	-0.492246	0.000415317	0.00761329	12.462	-12.462
MRPS2	-0.452765	0.635867	-0.653202	0.000415079	0.00761329	12.4631	-12.4631
PNMA2	-0.339982	0.711783	-0.490491	0.000415511	0.00761329	12.4611	-12.4611
TOMM5	-0.310948	0.732752	-0.448603	0.000414935	0.00761329	12.4637	-12.4637
ZNF275	-0.480317	0.618587	-0.692951	0.000416063	0.00761584	12.4586	-12.4586
LSM14B	0.365595	1.44137	0.527442	0.000418194	0.00763214	12.4491	12.4491
TUBB2B	0.374194	1.45382	0.539848	0.000417803	0.00763214	12.4508	12.4508
ZNF730	-0.422652	0.655306	-0.609758	0.000417942	0.00763214	12.4502	-12.4502
CDK14	-0.522226	0.593198	-0.753413	0.000418681	0.00763349	12.4469	-12.4469
ACTR1B	0.479659	1.61552	0.692001	0.000419884	0.00764786	12.4416	12.4416
AL512625.2	0.656129	1.92732	0.946594	0.000420779	0.00765661	12.4376	12.4376
ZNF333	0.319656	1.37665	0.461166	0.000422119	0.00767341	12.4317	12.4317
ANXA4	-0.642918	0.525756	-0.927534	0.000422752	0.0076752	12.4289	-12.4289
NCOA5	-0.625953	0.534751	-0.90306	0.000423049	0.0076752	12.4275	-12.4275
SHISA5	0.544353	1.72349	0.785336	0.000423823	0.00768168	12.4241	12.4241
ME2	-0.339343	0.712238	-0.489569	0.000425201	0.00769156	12.4181	-12.4181
NMT2	-0.327193	0.720944	-0.47204	0.000424872	0.00769156	12.4195	-12.4195
TMEM104	-0.400491	0.669991	-0.577787	0.000425797	0.00769478	12.4154	-12.4154
BTBD6	-0.413773	0.661151	-0.596948	0.000427414	0.00771645	12.4084	-12.4084
ASPHD1	-0.606809	0.545088	-0.87544	0.000428456	0.00772771	12.4038	-12.4038
CELF1	0.460333	1.5846	0.66412	0.000432577	0.00779441	12.3859	12.3859
EDA2R	-0.920389	0.398364	-1.32784	0.000434431	0.00781814	12.378	-12.378
MPI	0.385109	1.46977	0.555595	0.000434741	0.00781814	12.3766	12.3766
PCED1A	0.302576	1.35334	0.436525	0.000435243	0.00781955	12.3745	12.3745
AJUBA	-0.532016	0.58742	-0.767537	0.000437348	0.00784972	12.3655	-12.3655
RAD23B	-0.304593	0.737423	-0.439435	0.000439904	0.00788792	12.3546	-12.3546
SRCIN1	0.751029	2.11918	1.08351	0.0004409	0.00789809	12.3504	12.3504
SRCIN1	0.751029	2.11918	1.08351	0.0004409	0.00789809	12.3504	12.3504
PPP1R16B	1.47033	4.35067	2.12124	0.000443792	0.0079422	12.3382	12.3382
C1orf35	0.355594	1.42703	0.513013	0.00044507	0.00794852	12.3328	12.3328
HMGB2	0.408126	1.504	0.588802	0.000445438	0.00794852	12.3313	12.3313
LHFPL2	0.431236	1.53916	0.622142	0.000444898	0.00794852	12.3335	12.3335
EXTL3	-0.379078	0.684492	-0.546894	0.000446996	0.00796863	12.3247	-12.3247
BNC2	-1.82536	0.16116	-2.63343	0.000449939	0.00798032	12.3125	-12.3125
CALCOCO1	0.479369	1.61505	0.691583	0.000449978	0.00798032	12.3123	12.3123
EPG5	-0.38095	0.683212	-0.549595	0.000448237	0.00798032	12.3196	-12.3196
POLR2G	0.28576	1.33077	0.412265	0.000449135	0.00798032	12.3158	12.3158
TACC2	0.372302	1.45107	0.537118	0.000449585	0.00798032	12.314	12.314
TMEM132A	0.31921	1.37604	0.460522	0.000450247	0.00798032	12.3112	12.3112
FAT3	-0.416233	0.659527	-0.600497	0.000452125	0.00800592	12.3034	-12.3034
FAT3	-0.416233	0.659527	-0.600497	0.000452125	0.00800592	12.3034	-12.3034
HMGA1	0.388181	1.4743	0.560026	0.000453249	0.00801044	12.2988	12.2988
NR3C1	0.427268	1.53306	0.616417	0.00045288	0.00801044	12.3003	12.3003
WASHC5	-0.489635	0.61285	-0.706393	0.000454121	0.00801816	12.2952	-12.2952
CCDC124	0.381027	1.46379	0.549705	0.00045464	0.00801966	12.2931	12.2931
C8orf59	-0.315573	0.729371	-0.455276	0.00045568	0.00803034	12.2888	-12.2888
RFK	-0.356925	0.699825	-0.514934	0.000457778	0.0080596	12.2802	-12.2802
C18orf25	-0.363611	0.695162	-0.524579	0.000459449	0.00807625	12.2734	-12.2734
DDIT4	0.359709	1.43291	0.518951	0.000459599	0.00807625	12.2728	12.2728
RBL2	0.364009	1.43909	0.525153	0.000460479	0.00808401	12.2693	12.2693
ZBTB22	0.502505	1.65286	0.724961	0.000461156	0.00808821	12.2665	12.2665
ZBTB22	0.502505	1.65286	0.724961	0.000461156	0.00808821	12.2665	12.2665
ZBTB22	0.502505	1.65286	0.724961	0.000461156	0.00808821	12.2665	12.2665
ZBTB22	0.502505	1.65286	0.724961	0.000461156	0.00808821	12.2665	12.2665
ZBTB22	0.502505	1.65286	0.724961	0.000461156	0.00808821	12.2665	12.2665
DNMBP	0.357679	1.43001	0.516022	0.000461908	0.00809038	12.2635	12.2635
KCNJ10	0.572441	1.77259	0.825857	0.000462157	0.00809038	12.2625	12.2625
CCDC90B	0.271329	1.31171	0.391445	0.000463551	0.00809495	12.2569	12.2569
ICA1	0.389791	1.47667	0.56235	0.000463997	0.00809495	12.2551	12.2551
IER3	-0.602158	0.547629	-0.86873	0.00046421	0.00809495	12.2542	-12.2542
IER3	-0.602158	0.547629	-0.86873	0.00046421	0.00809495	12.2542	-12.2542
IER3	-0.602158	0.547629	-0.86873	0.00046421	0.00809495	12.2542	-12.2542
IER3	-0.602158	0.547629	-0.86873	0.00046421	0.00809495	12.2542	-12.2542
IER3	-0.602158	0.547629	-0.86873	0.00046421	0.00809495	12.2542	-12.2542
IER3	-0.602158	0.547629	-0.86873	0.00046421	0.00809495	12.2542	-12.2542
PLEKHB1	0.532013	1.70236	0.767533	0.000464085	0.00809495	12.2547	12.2547
ZNRF3	-0.363881	0.694974	-0.52497	0.000464612	0.00809495	12.2526	-12.2526
ARCN1	-0.292143	0.746662	-0.421473	0.000467766	0.00814221	12.24	-12.24
AIF1L	0.344197	1.41086	0.496571	0.000468868	0.00815346	12.2356	12.2356
LINGO1	0.839268	2.31467	1.21081	0.000469296	0.00815346	12.2339	12.2339
FBXW5	-0.381535	0.682813	-0.550438	0.000469858	0.00815556	12.2316	-12.2316
PAK5	1.47739	4.38148	2.13142	0.000474335	0.00822551	12.214	12.214
GRIN2D	0.480113	1.61626	0.692656	0.000475281	0.00823419	12.2102	12.2102
FAM120C	-0.310258	0.733258	-0.447608	0.000476771	0.00824132	12.2044	-12.2044
HELZ2	0.414895	1.51421	0.598567	0.000476231	0.00824132	12.2065	12.2065
KMT5C	0.536506	1.71002	0.774014	0.000477033	0.00824132	12.2034	12.2034
PCBP4	0.882286	2.41642	1.27287	0.000480539	0.00829414	12.1897	12.1897
F8	-1.01149	0.363678	-1.45927	0.000481389	0.00830104	12.1864	-12.1864
SLC37A4	0.455158	1.57642	0.656654	0.000482063	0.00830489	12.1838	12.1838
SLC37A4	0.455158	1.57642	0.656654	0.000482063	0.00830489	12.1838	12.1838
ABHD2	0.876108	2.40154	1.26396	0.000486007	0.0083214	12.1686	12.1686
CBR1	-1.28008	0.278015	-1.84677	0.000485569	0.0083214	12.1703	-12.1703
CHRNB2	-1.10713	0.330505	-1.59725	0.000486132	0.0083214	12.1681	-12.1681
EFEMP2	0.532172	1.70263	0.767761	0.000483965	0.0083214	12.1765	12.1765
FIP1L1	0.345728	1.41302	0.49878	0.000485863	0.0083214	12.1692	12.1692
HIST4H4	-1.20534	0.299589	-1.73894	0.000483796	0.0083214	12.1771	-12.1771
ZNF671	-0.564223	0.568802	-0.814002	0.000486178	0.0083214	12.1679	-12.1679
ASS1	-1.48594	0.22629	-2.14376	0.000487412	0.00833281	12.1632	-12.1632
PM20D2	-0.279278	0.756329	-0.402913	0.000487748	0.00833281	12.1619	-12.1619
NLRX1	-0.785906	0.455707	-1.13382	0.000489291	0.00834372	12.156	-12.156
TRAF3	-0.387518	0.67874	-0.55907	0.000489002	0.00834372	12.1571	-12.1571
SNX18P9	0.561644	1.75355	0.810281	0.000489775	0.00834427	12.1542	12.1542
CMPK1	-0.356692	0.699988	-0.514598	0.000495462	0.00840342	12.1327	-12.1327
FOXN2	-0.293395	0.745727	-0.42328	0.00049598	0.00840342	12.1307	-12.1307
GOT1	0.323874	1.38247	0.467252	0.00049427	0.00840342	12.1372	12.1372
LTBP1	1.46838	4.34219	2.11842	0.0004944	0.00840342	12.1367	12.1367
REST	0.344356	1.41108	0.4968	0.000494703	0.00840342	12.1355	12.1355
RIPOR1	0.311889	1.366	0.449961	0.000495896	0.00840342	12.131	12.131
YWHAG	-0.305609	0.736675	-0.4409	0.00049799	0.00842974	12.1232	-12.1232
CCNL2	0.287587	1.33321	0.4149	0.000500175	0.00844349	12.115	12.115
SETX	-0.268381	0.764616	-0.387193	0.000500094	0.00844349	12.1153	-12.1153
ZIK1	-0.37648	0.686273	-0.543146	0.00050001	0.00844349	12.1156	-12.1156
SOX11	0.422038	1.52507	0.608872	0.000501736	0.0084621	12.1092	12.1092
CHD6	0.296133	1.34465	0.42723	0.000503287	0.00846503	12.1034	12.1034
FMNL2	0.278489	1.32113	0.401775	0.000503152	0.00846503	12.1039	12.1039
PRKAR1B	-0.364728	0.694386	-0.526191	0.000502681	0.00846503	12.1057	-12.1057
FAM189A1	-1.14831	0.317172	-1.65666	0.000504127	0.00847145	12.1003	-12.1003
FAM189A1	-1.14831	0.317172	-1.65666	0.000504127	0.00847145	12.1003	-12.1003
MEX3D	-0.267508	0.765285	-0.385932	0.000505012	0.00847489	12.0971	-12.0971
PUS10	0.609745	1.83996	0.879676	0.000505251	0.00847489	12.0962	12.0962
BMPR1APS2	-0.445975	0.6402	-0.643406	0.000505985	0.00847951	12.0935	-12.0935
TMED5	-0.297712	0.742515	-0.429508	0.000507621	0.00849919	12.0875	-12.0875
GOLGA7	-0.334074	0.716001	-0.481967	0.000512597	0.00857473	12.0693	-12.0693
NPM1	-0.272148	0.761741	-0.392627	0.000514828	0.00860267	12.0612	-12.0612
YPEL1	0.539776	1.71562	0.778732	0.0005152	0.00860267	12.0598	12.0598
MROH8	-0.711791	0.490764	-1.0269	0.000515754	0.00860413	12.0578	-12.0578
PRKAR2B	-1.35647	0.257567	-1.95698	0.000516409	0.00860729	12.0555	-12.0555
PRKAR2B	-1.35647	0.257567	-1.95698	0.000516409	0.00860729	12.0555	-12.0555
DPM2	-0.373042	0.688636	-0.538186	0.000518244	0.00861931	12.0488	-12.0488
LRRC42	-0.332544	0.717097	-0.47976	0.000517987	0.00861931	12.0498	-12.0498
USP14	-0.301799	0.739487	-0.435404	0.000518532	0.00861931	12.0478	-12.0478
RNF144A	0.317549	1.37376	0.458126	0.000519741	0.00863163	12.0435	12.0435
FJX1	0.481303	1.61818	0.694373	0.000520744	0.0086405	12.0399	12.0399
LOXL2	-0.556192	0.573389	-0.802415	0.000522575	0.00865532	12.0333	-12.0333
TMEM158	0.280026	1.32316	0.403992	0.00052214	0.00865532	12.0349	12.0349
BEND3P3	0.43913	1.55136	0.633531	0.000523496	0.0086628	12.0301	12.0301
KLHL21	-0.50031	0.606342	-0.721795	0.000524368	0.00866945	12.027	-12.027
PPM1L	-0.323196	0.723832	-0.466273	0.000527927	0.00871623	12.0143	-12.0143
SRD5A1	-0.368369	0.691862	-0.531444	0.000528357	0.00871623	12.0128	-12.0128
STOM	-1.11449	0.328082	-1.60787	0.000529087	0.00871623	12.0103	-12.0103
TRRAP	-0.390808	0.67651	-0.563817	0.000528784	0.00871623	12.0113	-12.0113
NSUN6	0.361001	1.43477	0.520815	0.00053117	0.00874275	12.0029	12.0029
DVL1	0.296069	1.34456	0.427138	0.000533592	0.00875917	11.9944	11.9944
GLS	0.311962	1.3661	0.450067	0.000533242	0.00875917	11.9957	11.9957
KATNAL2	-0.475729	0.621432	-0.686332	0.000533178	0.00875917	11.9959	-11.9959
SEH1L	-0.340963	0.711085	-0.491906	0.000534379	0.00876429	11.9917	-11.9917
NUP153	-0.269155	0.764025	-0.388309	0.000535047	0.00876745	11.9894	-11.9894
B3GLCT	-0.924326	0.396799	-1.33352	0.000535956	0.00877456	11.9862	-11.9862
AC233702.7	-0.697202	0.497976	-1.00585	0.000537022	0.00877643	11.9825	-11.9825
SERPINF1	0.630388	1.87834	0.909458	0.000536924	0.00877643	11.9829	11.9829
SERPINF1	0.630388	1.87834	0.909458	0.000536924	0.00877643	11.9829	11.9829
FNDC4	-0.371146	0.689943	-0.535451	0.000538658	0.00879539	11.9768	-11.9768
VAX1	1.03874	2.82567	1.49859	0.000539223	0.00879682	11.9749	11.9749
ZDHHC22	0.499135	1.6473	0.7201	0.000540242	0.00880566	11.9714	11.9714
RABEPK	-0.301316	0.739844	-0.434707	0.000541757	0.00882256	11.9662	-11.9662
RABGEF1	-0.304423	0.737549	-0.43919	0.000542558	0.00882781	11.9634	-11.9634
RABGEF1	-0.304423	0.737549	-0.43919	0.000542558	0.00882781	11.9634	-11.9634
ARHGAP39	-0.363832	0.695008	-0.524898	0.00054468	0.00885453	11.9561	-11.9561
LCLAT1	-0.396215	0.672862	-0.571618	0.000546078	0.00886944	11.9513	-11.9513
ANKFN1	-0.678382	0.507437	-0.978698	0.000546787	0.00887088	11.9489	-11.9489
THOC1	-0.309024	0.734163	-0.445827	0.000547128	0.00887088	11.9478	-11.9478
VPS4B	-0.343286	0.709435	-0.495258	0.000547917	0.00887587	11.9451	-11.9451
FCRLB	0.650878	1.91722	0.939018	0.000553628	0.00896052	11.9258	11.9258
SOX6	0.272127	1.31275	0.392596	0.000554271	0.00896307	11.9236	11.9236
ZDHHC7	0.474467	1.60716	0.684511	0.000555772	0.00897946	11.9186	11.9186
SERGEF	-0.479841	0.618882	-0.692264	0.00055722	0.00899498	11.9137	-11.9137
PCDHGB1	-1.1272	0.32394	-1.6262	0.000562681	0.00905964	11.8956	-11.8956
PIGS	-0.372293	0.689152	-0.537105	0.000562698	0.00905964	11.8955	-11.8955
RP9P	-0.363569	0.695191	-0.524519	0.000562384	0.00905964	11.8965	-11.8965
CCDC116	-1.30214	0.271948	-1.8786	0.000565148	0.00908323	11.8874	-11.8874
MLLT3	-0.358916	0.698433	-0.517807	0.000565034	0.00908323	11.8878	-11.8878
TRIM71	0.556284	1.74418	0.802549	0.000566238	0.00909282	11.8838	11.8838
AGPAT3	-0.285	0.752014	-0.411168	0.000567629	0.00910723	11.8792	-11.8792
ZNF280C	-0.343677	0.709158	-0.495821	0.000568859	0.00911904	11.8752	-11.8752
CCDC61	0.433054	1.54196	0.624766	0.000570543	0.00913809	11.8697	11.8697
ESYT2	-0.298082	0.74224	-0.430042	0.000571556	0.00914638	11.8664	-11.8664
HOXC6	0.732603	2.08049	1.05692	0.000575789	0.00920614	11.8527	11.8527
2023-09-08	0.286698	1.33202	0.413617	0.000576732	0.00921324	11.8496	11.8496
TMCO1	-0.265174	0.767072	-0.382565	0.000578514	0.0092337	11.8439	-11.8439
CDK13	-0.320257	0.725963	-0.462033	0.000580109	0.00924317	11.8387	-11.8387
TMEM136	0.502388	1.65266	0.724793	0.00057966	0.00924317	11.8402	11.8402
PNMA6A	0.564724	1.75896	0.814725	0.000582128	0.00926733	11.8323	11.8323
HIST1H3D	0.256916	1.29294	0.370652	0.000582772	0.00926959	11.8302	11.8302
CHADL	0.698243	2.01022	1.00735	0.000584634	0.00929121	11.8243	11.8243
CD109	0.597742	1.81801	0.862359	0.00058981	0.00936539	11.8079	11.8079
RAB39A	-0.677825	0.50772	-0.977895	0.000590947	0.00937538	11.8043	-11.8043
FKBP15	-0.340417	0.711473	-0.491118	0.000592413	0.00939056	11.7997	-11.7997
SULF2	0.292191	1.33936	0.421543	0.000594735	0.00941928	11.7924	11.7924
OMG	-0.965569	0.380767	-1.39302	0.000596477	0.00943877	11.7869	-11.7869
CROT	-0.492915	0.610843	-0.711126	0.000597319	0.00944398	11.7843	-11.7843
HMGA2	0.398498	1.48959	0.574911	0.000598541	0.0094552	11.7805	11.7805
COLGALT2	0.391546	1.47927	0.564881	0.000599679	0.00945699	11.777	11.777
SEC61B	-0.264715	0.767425	-0.381903	0.000599354	0.00945699	11.778	-11.778
LSM3	-0.270576	0.76294	-0.390358	0.000600274	0.00945769	11.7751	-11.7751
RAC1	-0.272302	0.761624	-0.392848	0.000600748	0.00945769	11.7737	-11.7737
TMEM38B	-0.469457	0.625342	-0.677283	0.000601372	0.00945944	11.7717	-11.7717
ANKRD11	-0.286894	0.750591	-0.413901	0.000603148	0.00946987	11.7662	-11.7662
HSD17B10	-0.351901	0.70335	-0.507686	0.000603575	0.00946987	11.7649	-11.7649
MMP24	-1.00692	0.365341	-1.45268	0.00060285	0.00946987	11.7672	-11.7672
BEST1	0.560262	1.75113	0.808288	0.000607388	0.00951351	11.7532	11.7532
ZFP82	-0.283981	0.752781	-0.409698	0.000606963	0.00951351	11.7545	-11.7545
PLXNB2	-0.304656	0.737377	-0.439526	0.000615771	0.00962847	11.7277	-11.7277
TEX261	-0.552387	0.575575	-0.796925	0.000615344	0.00962847	11.729	-11.729
LPIN2	-0.405013	0.666968	-0.58431	0.000616703	0.00963487	11.7249	-11.7249
DHRSX	-0.318188	0.727466	-0.459049	0.000617497	0.00963912	11.7225	-11.7225
PSMD12	-0.258752	0.772014	-0.373301	0.000620308	0.00967481	11.714	-11.714
TIMM23	-0.273991	0.760339	-0.395286	0.000621305	0.00968218	11.711	-11.711
CACNA1A	-0.893734	0.409125	-1.28939	0.000625422	0.00973812	11.6987	-11.6987
GLE1	-0.276197	0.758663	-0.398469	0.000627552	0.00976303	11.6924	-11.6924
CDC26	-0.421464	0.656085	-0.608045	0.000629229	0.00978088	11.6875	-11.6875
ZDHHC16	-0.304107	0.737782	-0.438734	0.000631516	0.00980816	11.6807	-11.6807
FNBP1	-0.428374	0.651568	-0.618012	0.000633216	0.00982433	11.6757	-11.6757
TAGLN3	0.266521	1.30542	0.384509	0.000633621	0.00982433	11.6745	11.6745
SNAI3	0.77044	2.16072	1.11151	0.000634895	0.00983581	11.6708	11.6708
PLD5	-0.352164	0.703165	-0.508065	0.000638949	0.00989031	11.6589	-11.6589
P3H2	-1.34234	0.261234	-1.93659	0.000639726	0.00989403	11.6567	-11.6567
KLRC2	0.518629	1.67972	0.748224	0.000640326	0.00989502	11.6549	11.6549
TRIM16L	-0.667159	0.513165	-0.962506	0.00064177	0.00990903	11.6507	-11.6507
TBCC	-0.364352	0.694647	-0.525648	0.000642525	0.0099124	11.6486	-11.6486
GRINA	-0.248539	0.77994	-0.358566	0.000643256	0.00991538	11.6464	-11.6464
AC084357.3	-1.67234	0.187808	-2.41267	0.000648818	0.00995161	11.6304	-11.6304
DECR1	-0.302036	0.739311	-0.435746	0.000648842	0.00995161	11.6304	-11.6304
MAGEE1	-0.466616	0.627121	-0.673185	0.000646544	0.00995161	11.637	-11.637
NLGN1	0.292456	1.33971	0.421925	0.000648515	0.00995161	11.6313	11.6313
PDZD2	-0.894806	0.408687	-1.29093	0.000647327	0.00995161	11.6347	-11.6347
SNX3	-0.364956	0.694227	-0.526521	0.000646935	0.00995161	11.6358	-11.6358
ANKRD20A4	0.599361	1.82096	0.864696	0.000649843	0.00995785	11.6275	11.6275
CCNQ	-0.439118	0.644605	-0.633513	0.000650824	0.00995785	11.6247	-11.6247
RUNX2	-0.910981	0.40213	-1.31427	0.000651381	0.00995785	11.6231	-11.6231
TMA7	-0.248206	0.780199	-0.358086	0.000651408	0.00995785	11.623	-11.623
TDRD7	-0.363522	0.695223	-0.524452	0.000653291	0.00997837	11.6176	-11.6176
LPCAT1	0.257184	1.29328	0.371038	0.000654586	0.00998918	11.614	11.614
LPCAT1	0.257184	1.29328	0.371038	0.000654586	0.00998918	11.614	11.614
RPL32P29	0.904698	2.47118	1.3052	0.000655081	0.00998918	11.6126	11.6126
DPY19L4	-0.405261	0.666803	-0.584668	0.000661481	0.0100741	11.5945	-11.5945
POMGNT2	0.252453	1.28718	0.364213	0.000661742	0.0100741	11.5937	11.5937
PGAP1	0.284097	1.32856	0.409865	0.000662441	0.0100764	11.5918	11.5918
PXN	0.276072	1.31794	0.398288	0.000663769	0.0100883	11.5881	11.5881
C1QL1	0.420969	1.52344	0.60733	0.000665318	0.0100934	11.5837	11.5837
DNAJC25-GNG10	-0.490787	0.612145	-0.708055	0.000665746	0.0100934	11.5825	-11.5825
PSMD11	-0.274787	0.759734	-0.396434	0.000664899	0.0100934	11.5849	-11.5849
MSMO1	0.449622	1.56772	0.648668	0.000666472	0.0100961	11.5805	11.5805
KIAA1456	-0.650543	0.521762	-0.938535	0.000669744	0.0101374	11.5714	-11.5714
G3BP1	0.341053	1.40643	0.492036	0.000674127	0.0101902	11.5593	11.5593
LARP1	-0.254798	0.775073	-0.367596	0.000674337	0.0101902	11.5587	-11.5587
COL18A1	0.509848	1.66504	0.735556	0.000674911	0.0101905	11.5571	11.5571
CHML	0.35171	1.4215	0.507411	0.000678446	0.0102355	11.5474	11.5474
TMEM59L	1.33368	3.79499	1.9241	0.000680103	0.0102521	11.5429	11.5429
F8A1	-0.400712	0.669843	-0.578106	0.000681181	0.01026	11.5399	-11.5399
NDUFS7	0.281168	1.32468	0.40564	0.000685891	0.0102998	11.5271	11.5271
PODXL2	-0.248459	0.780002	-0.358451	0.000684841	0.0102998	11.5299	-11.5299
RENBP	0.744485	2.10536	1.07407	0.000685756	0.0102998	11.5275	11.5275
SLC25A4	0.401001	1.49332	0.578522	0.000686058	0.0102998	11.5266	11.5266
IDE	-0.343689	0.70915	-0.495838	0.000688273	0.0103163	11.5207	-11.5207
STOX1	-0.821951	0.439573	-1.18583	0.000688238	0.0103163	11.5207	-11.5207
RAPGEF2	-0.306416	0.736081	-0.442064	0.000689971	0.0103256	11.5161	-11.5161
TLR4	-0.959689	0.383012	-1.38454	0.000690016	0.0103256	11.5159	-11.5159
MSANTD3	-0.31058	0.733022	-0.448072	0.00069094	0.0103311	11.5135	-11.5135
MYL12B	-0.252842	0.77659	-0.364774	0.000693059	0.0103535	11.5078	-11.5078
SEC24B	-0.431839	0.649314	-0.623012	0.000693561	0.0103535	11.5064	-11.5064
BRD9	0.295914	1.34435	0.426913	0.000695132	0.0103685	11.5022	11.5022
HMGN1	0.258191	1.29459	0.37249	0.000696151	0.0103685	11.4995	11.4995
PCDHGA4	-0.694692	0.499228	-1.00223	0.000696252	0.0103685	11.4992	-11.4992
TXNL4A	-0.295902	0.74386	-0.426896	0.000697813	0.0103833	11.4951	-11.4951
NUDT3	-0.26407	0.76792	-0.380972	0.000700849	0.0104201	11.487	-11.487
ACTN4	0.415807	1.51559	0.599882	0.000703534	0.0104348	11.4799	11.4799
ACTN4	0.415807	1.51559	0.599882	0.000703534	0.0104348	11.4799	11.4799
BFAR	-0.302493	0.738974	-0.436405	0.000703285	0.0104348	11.4805	-11.4805
BFAR	-0.302493	0.738974	-0.436405	0.000703285	0.0104348	11.4805	-11.4805
EIF2AK2	-0.348998	0.705395	-0.503498	0.000702972	0.0104348	11.4814	-11.4814
ZNF14	-0.27288	0.761184	-0.393683	0.000704206	0.0104364	11.4781	-11.4781
ADORA2B	-0.691758	0.500695	-0.997996	0.000708132	0.0104497	11.4678	-11.4678
HIST2H2AC	0.397438	1.48801	0.573381	0.00070649	0.0104497	11.4721	11.4721
OCIAD2	-1.02047	0.360425	-1.47223	0.000707627	0.0104497	11.4691	-11.4691
TSC22D3	-0.865714	0.420751	-1.24896	0.000707415	0.0104497	11.4697	-11.4697
VPS26A	-0.344886	0.708301	-0.497565	0.000708504	0.0104497	11.4668	-11.4668
ZNF281	0.288028	1.33379	0.415536	0.000707613	0.0104497	11.4691	11.4691
CACNG7	0.273801	1.31495	0.395011	0.000710144	0.0104572	11.4625	11.4625
CRIP2	0.452973	1.57298	0.653501	0.000709654	0.0104572	11.4638	11.4638
SSH1	0.57782	1.78215	0.833618	0.000710968	0.010461	11.4604	11.4604
CA14	1.03977	2.82857	1.50007	0.000711764	0.0104643	11.4583	11.4583
TMEM71	-1.61161	0.199566	-2.32506	0.000712682	0.0104695	11.4559	-11.4559
CKMT1B	-1.18934	0.304421	-1.71586	0.000713262	0.0104697	11.4544	-11.4544
WDR37	0.447575	1.56451	0.645715	0.000715445	0.0104934	11.4487	11.4487
PNCK	0.823868	2.2793	1.18859	0.000716763	0.0105044	11.4453	11.4453
DHFR2	0.446347	1.56259	0.643943	0.000718146	0.0105079	11.4417	11.4417
PDLIM7	0.657688	1.93032	0.948842	0.000717982	0.0105079	11.4421	11.4421
PYCR2	0.321881	1.37972	0.464376	0.000721902	0.0105545	11.432	11.432
ABCA7	0.747155	2.11098	1.07792	0.000724486	0.0105808	11.4254	11.4254
CYB5R1	0.459273	1.58292	0.662591	0.000724843	0.0105808	11.4244	11.4244
TCTN1	-0.366241	0.693336	-0.528374	0.000728495	0.0106257	11.4151	-11.4151
RHOT1	-0.263238	0.768559	-0.379772	0.000733305	0.0106874	11.4029	-11.4029
AC004980.1	-0.557142	0.572844	-0.803786	0.000737251	0.0107279	11.3929	-11.3929
PTGS1	-2.19545	0.111309	-3.16736	0.000736843	0.0107279	11.3939	-11.3939
ODF2L	-0.527713	0.589952	-0.761329	0.000738122	0.0107321	11.3907	-11.3907
ARF3	0.289673	1.33599	0.417909	0.000742344	0.010785	11.3801	11.3801
AC004951.3	0.654839	1.92483	0.944733	0.000743874	0.0107988	11.3763	11.3763
NTSR1	0.611231	1.8427	0.88182	0.000747087	0.0108284	11.3683	11.3683
TOMM6	-0.315485	0.729435	-0.455148	0.000747091	0.0108284	11.3683	-11.3683
TRIM46	0.3856	1.4705	0.556303	0.000749012	0.0108477	11.3635	11.3635
UBTF	0.27565	1.31739	0.39768	0.000751373	0.0108734	11.3577	11.3577
PLIN4	-0.572523	0.564101	-0.825975	0.000753072	0.0108894	11.3535	-11.3535
FAM212B	-0.727731	0.483004	-1.04989	0.000754301	0.0108987	11.3504	-11.3504
XRCC2	-0.379216	0.684397	-0.547094	0.000756314	0.0109192	11.3455	-11.3455
TPGS2	-0.2625	0.769126	-0.378708	0.000758004	0.0109351	11.3413	-11.3413
DDT	0.334568	1.39734	0.48268	0.000759801	0.010946	11.3369	11.3369
DDT	0.334568	1.39734	0.48268	0.000759801	0.010946	11.3369	11.3369
SNRPC	-0.267469	0.765314	-0.385876	0.000759952	0.010946	11.3366	-11.3366
DNAL4	0.474447	1.60713	0.684483	0.000761748	0.0109634	11.3322	11.3322
EEF1E1	-0.381739	0.682673	-0.550733	0.000764953	0.0109762	11.3244	-11.3244
ERICH1	-0.337107	0.713833	-0.486342	0.000763263	0.0109762	11.3285	-11.3285
ERICH1	-0.337107	0.713833	-0.486342	0.000763263	0.0109762	11.3285	-11.3285
SIRT2	0.256337	1.29219	0.369816	0.000764559	0.0109762	11.3254	11.3254
SIRT2	0.256337	1.29219	0.369816	0.000764559	0.0109762	11.3254	11.3254
SLC35F6	-0.254567	0.775252	-0.367262	0.000765021	0.0109762	11.3242	-11.3242
CENPL	-0.448079	0.638854	-0.646442	0.000767823	0.0110079	11.3174	-11.3174
FAM193B	0.306216	1.35827	0.441776	0.000769712	0.0110178	11.3129	11.3129
ZBTB24	-0.284919	0.752075	-0.411051	0.000769574	0.0110178	11.3132	-11.3132
WDSUB1	-0.403679	0.667858	-0.582386	0.000772001	0.011042	11.3074	-11.3074
PRPF4	-0.396901	0.6724	-0.572608	0.000774467	0.0110687	11.3014	-11.3014
ACYP1	0.39564	1.48533	0.570788	0.000776056	0.0110828	11.2976	11.2976
AC005324.3	-0.989981	0.371584	-1.42824	0.000777324	0.0110849	11.2946	-11.2946
AKT2	0.273272	1.31426	0.394249	0.000778003	0.0110849	11.293	11.293
DDX58	-0.417146	0.658925	-0.601815	0.000777709	0.0110849	11.2937	-11.2937
ARHGEF10	-0.324317	0.723021	-0.46789	0.000780169	0.0110901	11.2878	-11.2878
ARHGEF10	-0.324317	0.723021	-0.46789	0.000780169	0.0110901	11.2878	-11.2878
FOXL2	-1.08581	0.33763	-1.56649	0.000779772	0.0110901	11.2888	-11.2888
HOXB3	0.811681	2.25169	1.17101	0.000779337	0.0110901	11.2898	11.2898
ARHGEF17	0.636399	1.88966	0.918129	0.000780869	0.0110915	11.2862	11.2862
ASCC3	-0.262397	0.769206	-0.378559	0.000783735	0.0111065	11.2794	-11.2794
GOLGA8B	-0.519321	0.594925	-0.749221	0.000782773	0.0111065	11.2816	-11.2816
TLCD2	-0.454099	0.63502	-0.655126	0.000783172	0.0111065	11.2807	-11.2807
TLCD2	-0.454099	0.63502	-0.655126	0.000783172	0.0111065	11.2807	-11.2807
AL773545.3	-0.412256	0.662155	-0.59476	0.000784469	0.0111084	11.2776	-11.2776
COQ5	0.355963	1.42756	0.513546	0.000787008	0.0111211	11.2716	11.2716
ELOC	-0.342978	0.709654	-0.494813	0.000787433	0.0111211	11.2706	-11.2706
NIT1	0.392954	1.48135	0.566913	0.000787717	0.0111211	11.27	11.27
UCN2	1.28759	3.62406	1.85761	0.000787778	0.0111211	11.2698	11.2698
TMEM198B	0.491515	1.63479	0.709106	0.000788546	0.0111234	11.268	11.268
CLIP1	-0.259901	0.771128	-0.374958	0.000789777	0.0111242	11.2651	-11.2651
TOMM34	0.274278	1.31558	0.395699	0.000789806	0.0111242	11.265	11.265
PSMG2	-0.338373	0.712929	-0.488169	0.000791796	0.0111437	11.2604	-11.2604
PNKP	0.29027	1.33679	0.418771	0.000793155	0.0111458	11.2572	11.2572
RIOK3	-0.318389	0.727319	-0.459339	0.000792582	0.0111458	11.2585	-11.2585
CBWD1	-0.393593	0.674628	-0.567835	0.000797373	0.0111966	11.2473	-11.2473
CARS2	-0.338731	0.712674	-0.488685	0.000798863	0.011209	11.2439	-11.2439
PLCH1	-1.00708	0.365284	-1.45291	0.000799478	0.0112091	11.2424	-11.2424
BCL7A	0.302322	1.353	0.436159	0.000801005	0.011222	11.2389	11.2389
BCL7A	0.302322	1.353	0.436159	0.000801005	0.011222	11.2389	11.2389
GLCCI1	0.400939	1.49323	0.578433	0.00080197	0.011227	11.2367	11.2367
ARPC5L	-0.352888	0.702656	-0.50911	0.000804289	0.0112329	11.2313	-11.2313
FADS2	0.249292	1.28312	0.359652	0.00080385	0.0112329	11.2323	11.2323
MED27	-0.398481	0.671339	-0.574887	0.000804828	0.0112329	11.2301	-11.2301
THY1	-0.28239	0.75398	-0.407403	0.000803556	0.0112329	11.233	-11.233
BDH1	-0.605622	0.545735	-0.873727	0.000807451	0.0112413	11.224	-11.224
BDH1	-0.605622	0.545735	-0.873727	0.000807451	0.0112413	11.224	-11.224
HNRNPUL2	0.272466	1.3132	0.393085	0.000807987	0.0112413	11.2228	11.2228
PDE12	-0.274881	0.759663	-0.396569	0.000808268	0.0112413	11.2221	-11.2221
RASSF8	0.82129	2.27343	1.18487	0.00080646	0.0112413	11.2263	11.2263
TANC1	0.409347	1.50583	0.590563	0.000808478	0.0112413	11.2217	11.2217
PKIA	0.321233	1.37883	0.463441	0.000810055	0.0112504	11.2181	11.2181
ZNF343	-0.374721	0.687481	-0.540608	0.000810351	0.0112504	11.2174	-11.2174
CTDP1	-0.285059	0.75197	-0.411253	0.000812268	0.0112685	11.213	-11.213
CTDP1	-0.285059	0.75197	-0.411253	0.000812268	0.0112685	11.213	-11.213
NPLOC4	-0.380993	0.683183	-0.549657	0.000813994	0.011284	11.209	-11.209
AATK	-0.601924	0.547756	-0.868393	0.000818191	0.0113337	11.1995	-11.1995
ARHGEF9	0.324081	1.38276	0.46755	0.000821524	0.0113713	11.192	11.192
HDAC5	0.532643	1.70343	0.768441	0.000822662	0.0113767	11.1894	11.1894
LAMP1	-0.276273	0.758606	-0.398578	0.000823148	0.0113767	11.1883	-11.1883
GLO1	-0.24141	0.78552	-0.348281	0.000824505	0.0113869	11.1852	-11.1852
NUB1	-0.381452	0.682869	-0.550319	0.000825965	0.0113986	11.182	-11.182
CAVIN1	-0.308956	0.734213	-0.445729	0.000827659	0.0114134	11.1782	-11.1782
USP42	-0.296527	0.743396	-0.427798	0.000828717	0.0114195	11.1758	-11.1758
SPRED3	0.300452	1.35047	0.43346	0.000830648	0.0114375	11.1715	11.1715
CBR4	0.33391	1.39642	0.481731	0.000832982	0.0114611	11.1663	11.1663
CSPG4P13	1.17174	3.22761	1.69046	0.000835191	0.0114733	11.1614	11.1614
CYP7B1	-2.09079	0.12359	-3.01637	0.000834721	0.0114733	11.1624	-11.1624
SCCPDH	-0.252729	0.776678	-0.364611	0.000835733	0.0114733	11.1601	-11.1601
SUSD1	-0.472178	0.623643	-0.681209	0.000837373	0.0114873	11.1565	-11.1565
PAPD5	-0.303352	0.738339	-0.437645	0.000842765	0.0115441	11.1446	-11.1446
RGS13	-1.34635	0.260189	-1.94237	0.00084216	0.0115441	11.1459	-11.1459
CCDC74A	-0.40067	0.669871	-0.578044	0.000847822	0.0115689	11.1335	-11.1335
CEP70	0.373027	1.45212	0.538165	0.000846866	0.0115689	11.1356	11.1356
EIF4A1	0.256203	1.29202	0.369623	0.00084618	0.0115689	11.1371	11.1371
KLHL14	1.3217	3.74979	1.90681	0.000845634	0.0115689	11.1383	11.1383
MUM1	0.254812	1.29022	0.367616	0.000848186	0.0115689	11.1327	11.1327
ZNF90	-0.577685	0.561196	-0.833423	0.00084834	0.0115689	11.1324	-11.1324
NCKAP5	-0.819489	0.440657	-1.18227	0.000849819	0.011572	11.1291	-11.1291
SPPL2B	0.527074	1.69397	0.760407	0.00084936	0.011572	11.1301	11.1301
ALPL	-0.896623	0.407945	-1.29355	0.000852791	0.0116039	11.1227	-11.1227
CRK	0.251458	1.2859	0.362777	0.000854652	0.0116169	11.1186	11.1186
ERBB4	0.622061	1.86276	0.897445	0.000855768	0.0116169	11.1162	11.1162
PURB	0.240414	1.27178	0.346844	0.000855558	0.0116169	11.1167	11.1167
RAB22A	-0.353938	0.701918	-0.510625	0.000856894	0.0116169	11.1138	-11.1138
RASL11B	0.555149	1.7422	0.80091	0.000856565	0.0116169	11.1145	11.1145
AC092447.7	-0.74784	0.473388	-1.07891	0.00086162	0.0116632	11.1036	-11.1036
ASNS	-0.268371	0.764624	-0.387178	0.000862206	0.0116632	11.1023	-11.1023
STXBP3	-0.328473	0.720023	-0.473886	0.000861767	0.0116632	11.1032	-11.1032
STK11IP	0.43126	1.5392	0.622176	0.000865752	0.0117026	11.0947	11.0947
LMAN1	-0.589185	0.554779	-0.850014	0.000869302	0.0117419	11.0871	-11.0871
RBP7	-1.04452	0.35186	-1.50692	0.000871075	0.0117573	11.0833	-11.0833
RRM2B	-0.543907	0.580476	-0.784692	0.000874174	0.0117905	11.0767	-11.0767
CDCA2	-0.343162	0.709523	-0.495078	0.000877603	0.0117936	11.0695	-11.0695
DHFR	-0.268806	0.764291	-0.387805	0.000876651	0.0117936	11.0715	-11.0715
MRRF	-0.318548	0.727204	-0.459568	0.000875788	0.0117936	11.0733	-11.0733
NPC1	-0.284176	0.752634	-0.409979	0.000877584	0.0117936	11.0695	-11.0695
SLITRK5	0.699877	2.0135	1.00971	0.000875107	0.0117936	11.0748	11.0748
CNTNAP3B	-0.279899	0.75586	-0.403809	0.000879001	0.0118038	11.0665	-11.0665
BAZ1B	-0.317895	0.727679	-0.458625	0.000880763	0.0118176	11.0628	-11.0628
CYP46A1	-0.745633	0.474434	-1.07572	0.000881306	0.0118176	11.0617	-11.0617
MPG	0.365491	1.44122	0.527292	0.000883164	0.0118339	11.0578	11.0578
CAPN2	0.303142	1.35411	0.437342	0.000886055	0.011862	11.0517	11.0517
PAM	-0.294266	0.745078	-0.424537	0.000886546	0.011862	11.0507	-11.0507
TMEM160	0.370489	1.44844	0.534502	0.000891076	0.0119139	11.0412	11.0412
IRX3	0.79947	2.22436	1.15339	0.000892967	0.0119306	11.0373	11.0373
CDK10	0.354251	1.42511	0.511077	0.000899531	0.0120096	11.0237	11.0237
GLB1L3	-0.667371	0.513055	-0.962813	0.000902668	0.0120318	11.0173	-11.0173
SHROOM3	-0.900152	0.406508	-1.29864	0.000903152	0.0120318	11.0163	-11.0163
TMEM88B	1.45731	4.29441	2.10246	0.000902106	0.0120318	11.0184	11.0184
DDIAS	-0.430254	0.650344	-0.620725	0.000905547	0.012055	11.0114	-11.0114
PTOV1	0.259178	1.29586	0.373914	0.000906483	0.0120558	11.0095	11.0095
SLC16A6	-0.645442	0.524431	-0.931176	0.000906911	0.0120558	11.0086	-11.0086
EXOC2	-0.327247	0.720905	-0.472118	0.000907623	0.0120566	11.0071	-11.0071
IFFO1	0.281844	1.32557	0.406614	0.000909607	0.0120655	11.0031	11.0031
MAPK9	-0.277132	0.757954	-0.399817	0.00090921	0.0120655	11.0039	-11.0039
ECHDC1	-0.279933	0.755834	-0.403858	0.000913774	0.0121106	10.9946	-10.9946
HCCS	-0.392564	0.675323	-0.566351	0.000914314	0.0121106	10.9935	-10.9935
MTMR1	-0.323449	0.723649	-0.466638	0.000919076	0.0121649	10.9839	-10.9839
SENP1	-0.384103	0.681061	-0.554144	0.000921263	0.0121851	10.9795	-10.9795
PBLD	0.455345	1.57672	0.656924	0.000923435	0.0122049	10.9751	10.9751
RIOX2	-0.685497	0.50384	-0.988963	0.000924517	0.0122049	10.9729	-10.9729
YIPF5	-0.341128	0.710968	-0.492144	0.000924744	0.0122049	10.9725	-10.9725
HCFC1R1	0.343215	1.40947	0.495154	0.000927808	0.0122366	10.9664	10.9664
SCARB2	0.25294	1.28781	0.364915	0.000928557	0.0122377	10.9649	10.9649
NDRG4	0.437865	1.5494	0.631705	0.000929309	0.0122389	10.9634	10.9634
ZNF542P	-0.57447	0.563003	-0.828786	0.000930327	0.0122436	10.9613	-10.9613
GNA13	-0.243874	0.783586	-0.351836	0.000931445	0.0122495	10.9591	-10.9591
GPR63	0.595755	1.8144	0.859492	0.00093468	0.0122833	10.9527	10.9527
WNT5B	-0.645939	0.52417	-0.931893	0.000935947	0.0122912	10.9502	-10.9502
RGS17	0.318352	1.37486	0.459286	0.000936657	0.0122918	10.9488	10.9488
AMT	0.47431	1.60691	0.684285	0.000939565	0.0123124	10.943	10.943
TEAD2	-0.356785	0.699923	-0.514731	0.000939441	0.0123124	10.9433	-10.9433
RCBTB2	-0.798217	0.450131	-1.15158	0.000940556	0.0123167	10.9411	-10.9411
ACKR1	1.7219	5.59514	2.48417	0.000942966	0.0123183	10.9363	10.9363
PIGH	-0.360388	0.697405	-0.51993	0.000944683	0.0123183	10.933	-10.933
RMI1	-0.400649	0.669885	-0.578015	0.00094454	0.0123183	10.9332	-10.9332
RRAGD	-0.368443	0.69181	-0.531552	0.000943759	0.0123183	10.9348	-10.9348
TTC7B	-0.287145	0.750403	-0.414263	0.000943417	0.0123183	10.9354	-10.9354
UCHL3	-0.384321	0.680913	-0.554457	0.000943426	0.0123183	10.9354	-10.9354
EIF2AK1	-0.276637	0.75833	-0.399103	0.000946734	0.0123363	10.9289	-10.9289
NOL6	-0.299271	0.741359	-0.431756	0.0009487	0.0123532	10.9251	-10.9251
AFG3L2	-0.270374	0.763094	-0.390067	0.000951834	0.0123853	10.919	-10.919
EBF4	0.336753	1.40039	0.485832	0.000953023	0.012392	10.9167	10.9167
ACER3	-0.466539	0.627169	-0.673073	0.000954305	0.0123999	10.9142	-10.9142
CCT3	-0.262324	0.769262	-0.378454	0.000955921	0.0124	10.9111	-10.9111
EVX2	1.33406	3.79643	1.92464	0.000956329	0.0124	10.9103	10.9103
PDZD8	-0.384326	0.68091	-0.554465	0.000955123	0.0124	10.9126	-10.9126
HAUS7	-0.453192	0.635596	-0.653818	0.000957926	0.012412	10.9072	-10.9072
ATP6AP1L	0.834894	2.30457	1.2045	0.000960182	0.0124325	10.9028	10.9028
AGO3	-0.358185	0.698944	-0.516752	0.000964035	0.0124562	10.8954	-10.8954
SBDSP1	-0.733939	0.480015	-1.05885	0.000963513	0.0124562	10.8964	-10.8964
ZDHHC5	0.322055	1.37996	0.464627	0.000962736	0.0124562	10.8979	10.8979
TMEM53	0.326555	1.38618	0.471119	0.000965078	0.0124609	10.8934	10.8934
ZNF530	-0.471691	0.623947	-0.680506	0.000965824	0.0124618	10.892	-10.892
HIST1H3E	0.492107	1.63576	0.709961	0.000966948	0.0124676	10.8898	10.8898
SMAD1	-0.385198	0.680316	-0.555724	0.000969313	0.0124894	10.8853	-10.8853
HSPE1	-0.287225	0.750343	-0.414378	0.000971828	0.0125099	10.8805	-10.8805
TERF1	-0.353018	0.702564	-0.509298	0.000972939	0.0125099	10.8784	-10.8784
URB2	-0.338101	0.713123	-0.487777	0.000972721	0.0125099	10.8788	-10.8788
ALKBH7	0.276666	1.31873	0.399145	0.0009776	0.0125443	10.8695	10.8695
GGH	-0.364707	0.6944	-0.526161	0.000978671	0.0125443	10.8675	-10.8675
PARM1	1.86778	6.47393	2.69464	0.000977746	0.0125443	10.8692	10.8692
TAOK1	-0.30965	0.733703	-0.446731	0.000979016	0.0125443	10.8668	-10.8668
ZNF93	-0.36005	0.697641	-0.519442	0.00097672	0.0125443	10.8712	-10.8712
CDK11A	0.267108	1.30618	0.385355	0.000979698	0.0125444	10.8655	10.8655
TTL	0.269295	1.30904	0.388511	0.00098109	0.0125535	10.8629	10.8629
SUPT6H	-0.252944	0.776511	-0.364921	0.000982027	0.0125567	10.8611	-10.8611
AAED1	-0.552544	0.575484	-0.797152	0.000987766	0.0125605	10.8504	-10.8504
AC073349.2	0.441931	1.55571	0.637572	0.000986351	0.0125605	10.853	10.853
AKAP2	-1.04142	0.352952	-1.50246	0.000984538	0.0125605	10.8564	-10.8564
ATF3	-0.847804	0.428354	-1.22312	0.000985251	0.0125605	10.8551	-10.8551
KLC1	0.394904	1.48424	0.569727	0.000984501	0.0125605	10.8565	10.8565
NCOR1	-0.293127	0.745927	-0.422893	0.000987615	0.0125605	10.8506	-10.8506
POLG	0.399395	1.49092	0.576206	0.000986047	0.0125605	10.8536	10.8536
RNF38	0.465928	1.59349	0.672193	0.00098663	0.0125605	10.8525	10.8525
ZNF473	-0.302779	0.738762	-0.436818	0.000988649	0.0125631	10.8487	-10.8487
CASP2	-0.449813	0.637747	-0.648943	0.00099275	0.0126065	10.841	-10.841
FAM234A	0.275944	1.31777	0.398102	0.00099419	0.0126074	10.8384	10.8384
SQSTM1	0.284416	1.32899	0.410326	0.000993915	0.0126074	10.8389	10.8389
LRP10	-0.372073	0.689304	-0.536788	0.000995644	0.0126172	10.8356	-10.8356
HOMER3	0.417014	1.51742	0.601624	0.000997178	0.012628	10.8328	10.8328
EIF1AX	-0.445654	0.640405	-0.642943	0.000999515	0.0126315	10.8285	-10.8285
KLHL17	0.421501	1.52425	0.608098	0.000999481	0.0126315	10.8285	10.8285
KLRC3	0.65524	1.92561	0.945312	0.000998796	0.0126315	10.8298	10.8298
CASP6	-0.64918	0.522474	-0.936568	0.00100145	0.0126387	10.8249	-10.8249
SPAG7	0.297558	1.34657	0.429285	0.00100129	0.0126387	10.8252	10.8252
CERS1	-0.25682	0.773507	-0.370513	0.00100384	0.0126516	10.8205	-10.8205
DOK3	-0.8865	0.412096	-1.27895	0.00100351	0.0126516	10.8211	-10.8211
FLYWCH2	0.449565	1.56763	0.648585	0.0010054	0.0126625	10.8176	10.8176
RPRD1A	-0.260324	0.770802	-0.375568	0.00100721	0.0126767	10.8143	-10.8143
PRPS1	-0.294155	0.745161	-0.424376	0.00100954	0.0126888	10.81	-10.81
SMKR1	-1.18046	0.307138	-1.70304	0.00100931	0.0126888	10.8104	-10.8104
ZCCHC17	0.370307	1.44818	0.53424	0.0010105	0.0126922	10.8082	10.8082
GEMIN5	-0.395798	0.673143	-0.571015	0.0010115	0.0126961	10.8064	-10.8064
TTLL3	0.338412	1.40272	0.488225	0.00101394	0.012718	10.8019	10.8019
ALKBH5	0.241268	1.27286	0.348076	0.00101942	0.0127694	10.792	10.792
GJB2	-0.659633	0.517041	-0.95165	0.00101886	0.0127694	10.793	-10.793
AC009533.1	0.421452	1.52417	0.608027	0.00102076	0.0127761	10.7895	10.7895
DGCR8	-0.264975	0.767225	-0.382279	0.00102273	0.0127761	10.786	-10.786
POLG2	0.369568	1.44711	0.533174	0.00102243	0.0127761	10.7865	10.7865
ZNF219	0.271359	1.31175	0.391489	0.00102239	0.0127761	10.7866	10.7866
GRB2	-0.250162	0.778675	-0.360907	0.00102477	0.0127834	10.7823	-10.7823
HEY2	0.58634	1.7974	0.84591	0.00102561	0.0127834	10.7808	10.7808
HOXA10	-1.09657	0.334016	-1.58201	0.00102608	0.0127834	10.7799	-10.7799
TCEAL1	-0.29341	0.745716	-0.423301	0.00102473	0.0127834	10.7823	-10.7823
AKAP10	-0.420813	0.656513	-0.607105	0.00103029	0.0128267	10.7723	-10.7723
CLIP2	0.252375	1.28708	0.364101	0.00103095	0.0128267	10.7711	10.7711
RAB36	-0.763291	0.46613	-1.1012	0.00103358	0.0128508	10.7664	-10.7664
AIMP2	-0.289909	0.748332	-0.41825	0.00103938	0.0128795	10.7561	-10.7561
CR769776.2	0.437632	1.54903	0.631369	0.00103906	0.0128795	10.7566	10.7566
PEX11G	0.814056	2.25704	1.17444	0.00103898	0.0128795	10.7568	10.7568
PSMD5	-0.47717	0.620537	-0.688411	0.00103728	0.0128795	10.7598	-10.7598
RASA4DP	2.99068	19.8992	4.31464	0.00103789	0.0128795	10.7587	10.7587
WDR5B	0.351408	1.42107	0.506975	0.00104128	0.0128944	10.7527	10.7527
MBD2	-0.576235	0.56201	-0.831332	0.0010442	0.0129219	10.7475	-10.7475
ATP5L	0.282778	1.32681	0.407963	0.00104686	0.0129297	10.7428	10.7428
CPEB1	-0.700674	0.496251	-1.01086	0.00104702	0.0129297	10.7425	-10.7425
CPEB1	-0.700674	0.496251	-1.01086	0.00104702	0.0129297	10.7425	-10.7425
SWAP70	-0.417064	0.658978	-0.601697	0.00104604	0.0129297	10.7443	-10.7443
ZNF79	-0.326321	0.721574	-0.470781	0.00104764	0.0129297	10.7414	-10.7414
KIF1BP	-0.286014	0.751252	-0.412631	0.00105019	0.0129481	10.7369	-10.7369
ZNF66	-0.475669	0.621469	-0.686245	0.00105053	0.0129481	10.7363	-10.7363
ZNF66	-0.475669	0.621469	-0.686245	0.00105053	0.0129481	10.7363	-10.7363
GPX7	-0.711414	0.49095	-1.02635	0.0010574	0.0130241	10.7243	-10.7243
DNAJB12	-0.354491	0.70153	-0.511423	0.00105971	0.0130438	10.7202	-10.7202
NT5C3A	-0.306415	0.736081	-0.442063	0.00106202	0.0130548	10.7162	-10.7162
RIPK1	-0.297835	0.742424	-0.429685	0.00106165	0.0130548	10.7168	-10.7168
EIF2S3	-0.230133	0.794428	-0.332011	0.00106651	0.0131003	10.7084	-10.7084
ZW10	-0.425583	0.653389	-0.613986	0.00106714	0.0131003	10.7073	-10.7073
ANKS6	-0.351103	0.703912	-0.506534	0.00106917	0.0131165	10.7038	-10.7038
FGF7P6	-0.42839	0.651557	-0.618036	0.00107143	0.0131268	10.6999	-10.6999
MAGEH1	-0.274933	0.759623	-0.396644	0.00107134	0.0131268	10.7	-10.7
MASP1	0.400844	1.49308	0.578296	0.00107402	0.0131498	10.6954	10.6954
DCP1A	0.369578	1.44712	0.533188	0.00107525	0.0131498	10.6933	10.6933
ZNF276	0.296565	1.34523	0.427852	0.00107545	0.0131498	10.6929	10.6929
ERG28	0.273743	1.31488	0.394928	0.00107688	0.0131499	10.6905	10.6905
REXO1	-0.371459	0.689727	-0.535902	0.0010767	0.0131499	10.6908	-10.6908
FGFBP3	0.729915	2.0749	1.05304	0.00107971	0.0131638	10.6856	10.6856
MAGEF1	0.332362	1.39426	0.479496	0.0010812	0.0131638	10.6831	10.6831
PDP1	-0.537648	0.584121	-0.775662	0.00108159	0.0131638	10.6824	-10.6824
SOX21	0.243709	1.27597	0.351598	0.00107884	0.0131638	10.6871	10.6871
TMEM145	-0.448742	0.638431	-0.647398	0.00108049	0.0131638	10.6843	-10.6843
HSPE1-MOB4	-0.397945	0.671699	-0.574113	0.00108463	0.0131922	10.6772	-10.6772
B3GALT1	-0.233156	0.79203	-0.336373	0.00108555	0.0131947	10.6756	-10.6756
PRKDC	-0.298561	0.741885	-0.430732	0.00108694	0.0132029	10.6733	-10.6733
AP2M1	0.343657	1.4101	0.495793	0.00108918	0.0132163	10.6695	10.6695
SGCE	-0.575866	0.562218	-0.830799	0.00108948	0.0132163	10.669	-10.669
LY96	-0.737779	0.478175	-1.06439	0.00109088	0.0132246	10.6666	-10.6666
STARD4	0.352823	1.42308	0.509016	0.00109464	0.0132615	10.6602	10.6602
NOS1AP	-0.369269	0.691239	-0.532743	0.00109738	0.0132859	10.6556	-10.6556
P2RY1	0.301872	1.35239	0.435509	0.00109826	0.0132879	10.6541	10.6541
PXK	-0.538811	0.583442	-0.77734	0.00109995	0.0132996	10.6513	-10.6513
NOCT	-0.391546	0.676011	-0.564881	0.00110237	0.0133202	10.6472	-10.6472
CCDC126	-0.363724	0.695083	-0.524743	0.00110388	0.0133297	10.6447	-10.6447
HLA-C	-0.494855	0.609659	-0.713925	0.00110655	0.0133444	10.6402	-10.6402
HLA-C	-0.494855	0.609659	-0.713925	0.00110655	0.0133444	10.6402	-10.6402
HLA-C	-0.494855	0.609659	-0.713925	0.00110655	0.0133444	10.6402	-10.6402
HLA-C	-0.494855	0.609659	-0.713925	0.00110655	0.0133444	10.6402	-10.6402
HLA-C	-0.494855	0.609659	-0.713925	0.00110655	0.0133444	10.6402	-10.6402
HLA-C	-0.494855	0.609659	-0.713925	0.00110655	0.0133444	10.6402	-10.6402
HLA-C	-0.494855	0.609659	-0.713925	0.00110655	0.0133444	10.6402	-10.6402
LIFR	0.284365	1.32892	0.410252	0.00110613	0.0133444	10.6409	10.6409
FAM124A	-0.610073	0.543311	-0.88015	0.00110886	0.013356	10.6364	-10.6364
LINC00674	-0.65246	0.520763	-0.941301	0.00110938	0.013356	10.6355	-10.6355
NEO1	-0.445009	0.640818	-0.642013	0.00110968	0.013356	10.635	-10.635
SLC43A3	0.657473	1.92991	0.948533	0.00111055	0.0133577	10.6335	10.6335
FGF1	0.416708	1.51696	0.601183	0.00111263	0.013374	10.6301	10.6301
CAMTA1	0.248927	1.28265	0.359125	0.00111338	0.0133744	10.6288	10.6288
NME1-NME2	-0.276685	0.758293	-0.399172	0.00111532	0.013389	10.6256	-10.6256
SCAP	-0.298944	0.741601	-0.431285	0.00111915	0.0134262	10.6193	-10.6193
ATG13	0.384864	1.46941	0.555241	0.00112117	0.0134417	10.6159	10.6159
ANKRD52	0.30374	1.35492	0.438204	0.00112311	0.0134475	10.6127	10.6127
KNOP1	0.397846	1.48861	0.57397	0.00112298	0.0134475	10.613	10.613
CMKLR1	1.4482	4.25545	2.08931	0.00112421	0.0134518	10.6109	10.6109
ARFGAP1	0.547021	1.7281	0.789184	0.00112765	0.013474	10.6053	10.6053
POLR1E	-0.317855	0.727708	-0.458568	0.00112773	0.013474	10.6052	-10.6052
ZNF516	0.342826	1.40892	0.494594	0.00112825	0.013474	10.6043	10.6043
CUTA	-0.449564	0.637906	-0.648583	0.00113001	0.0134776	10.6014	-10.6014
CUTA	-0.449564	0.637906	-0.648583	0.00113001	0.0134776	10.6014	-10.6014
ZNF746	-0.282785	0.753682	-0.407973	0.00112937	0.0134776	10.6025	-10.6025
RUNX1	0.267595	1.30682	0.386058	0.00113155	0.0134873	10.5989	10.5989
TRA2A	-0.241513	0.785439	-0.348429	0.00113246	0.0134893	10.5974	-10.5974
ATP5D	0.421327	1.52398	0.607846	0.00113658	0.0135297	10.5907	10.5907
FNBP4	0.250605	1.2848	0.361546	0.0011383	0.0135414	10.5879	10.5879
ENOX2	-0.733476	0.480237	-1.05818	0.00113984	0.0135487	10.5854	-10.5854
KLRG1	0.676885	1.96774	0.976539	0.00114185	0.0135487	10.5822	10.5822
NUCB2	-0.340193	0.711633	-0.490794	0.00114168	0.0135487	10.5824	-10.5824
POMZP3	-0.39729	0.672139	-0.573169	0.00114087	0.0135487	10.5837	-10.5837
POMZP3	-0.39729	0.672139	-0.573169	0.00114087	0.0135487	10.5837	-10.5837
C8orf88	-0.326234	0.721636	-0.470656	0.00114528	0.0135719	10.5766	-10.5766
CDC42EP1	-0.941918	0.389879	-1.3589	0.0011447	0.0135719	10.5775	-10.5775
HIST2H4A	0.415873	1.51569	0.599979	0.00114859	0.0135938	10.5713	10.5713
TP53INP1	0.545665	1.72576	0.787228	0.00114809	0.0135938	10.5721	10.5721
CBS	0.357131	1.42922	0.515231	0.00115208	0.0136176	10.5657	10.5657
MEX3A	0.274956	1.31647	0.396677	0.00115151	0.0136176	10.5666	10.5666
AC073869.1	0.266001	1.30474	0.383758	0.00115489	0.0136377	10.5612	10.5612
DCC	-0.677025	0.508126	-0.976741	0.00115526	0.0136377	10.5606	-10.5606
ANP32B	-0.266874	0.76577	-0.385018	0.00115788	0.0136426	10.5564	-10.5564
MAML2	0.248645	1.28229	0.358719	0.00115694	0.0136426	10.5579	10.5579
SMPDL3A	-0.377711	0.685428	-0.544922	0.00115801	0.0136426	10.5562	-10.5562
UBE2A	-0.27185	0.761969	-0.392197	0.00115864	0.0136426	10.5552	-10.5552
CHST12	-0.413307	0.661459	-0.596276	0.00116022	0.0136526	10.5526	-10.5526
NT5E	-0.255006	0.774911	-0.367897	0.00116129	0.0136564	10.5509	-10.5509
LONRF2	-0.706575	0.493331	-1.01937	0.00116317	0.0136698	10.548	-10.548
ZNF844	-0.312752	0.731431	-0.451206	0.00116409	0.013672	10.5465	-10.5465
DHRS7B	-0.402793	0.66845	-0.581108	0.0011668	0.0136863	10.5422	-10.5422
NAIF1	-0.401959	0.669008	-0.579904	0.00116655	0.0136863	10.5426	-10.5426
QSOX2	-0.34206	0.710305	-0.493489	0.00116793	0.013691	10.5404	-10.5404
SNRNP70	0.270987	1.31126	0.390951	0.00117095	0.0137176	10.5356	10.5356
WWP1	-0.279704	0.756008	-0.403527	0.00117249	0.0137269	10.5332	-10.5332
ELP1	-0.374973	0.687308	-0.540972	0.00117366	0.0137318	10.5314	-10.5314
ING5	0.286562	1.33184	0.413422	0.00117721	0.013756	10.5258	10.5258
TMEM143	0.561615	1.7535	0.810238	0.00117705	0.013756	10.526	10.526
TFB1M	0.410254	1.5072	0.591871	0.00118405	0.0138271	10.5151	10.5151
PHLDA3	-0.349169	0.705274	-0.503744	0.00118816	0.0138664	10.5087	-10.5087
SYN3	0.770801	2.1615	1.11203	0.00119143	0.0138958	10.5036	10.5036
ESRRA	0.30473	1.35626	0.439633	0.00119337	0.0139008	10.5006	10.5006
TMEM189	-0.333559	0.71637	-0.481224	0.00119284	0.0139008	10.5014	-10.5014
GNPDA2	-0.315835	0.72918	-0.455654	0.00119422	0.0139019	10.4993	-10.4993
AC244197.3	-0.49196	0.611427	-0.709748	0.00119708	0.0139265	10.4948	-10.4948
BHLHB9	-0.376973	0.685934	-0.543858	0.00120044	0.0139567	10.4897	-10.4897
ARPC3	-0.230487	0.794147	-0.332522	0.00120287	0.0139757	10.4859	-10.4859
GDAP1	-0.704727	0.494243	-1.01671	0.00120359	0.0139757	10.4848	-10.4848
ABCD3	-0.252763	0.776652	-0.36466	0.00120927	0.0140241	10.4761	-10.4761
APCDD1	-0.569435	0.565845	-0.821521	0.00120918	0.0140241	10.4763	-10.4763
AGMAT	-0.638321	0.528178	-0.920903	0.00121088	0.0140339	10.4737	-10.4737
MCUB	-0.677641	0.507814	-0.977629	0.00121211	0.0140393	10.4718	-10.4718
NLK	-0.267236	0.765492	-0.38554	0.00121747	0.0140926	10.4636	-10.4636
AGTRAP	-0.340036	0.711745	-0.490568	0.00121881	0.0140992	10.4616	-10.4616
SPATA46	-0.854099	0.425667	-1.2322	0.00122126	0.0141187	10.4579	-10.4579
HEYL	2.09786	8.14867	3.02657	0.00122731	0.0141798	10.4488	10.4488
WFIKKN1	-0.518498	0.595414	-0.748034	0.00122874	0.0141875	10.4466	-10.4466
KAT8	0.309745	1.36308	0.446868	0.00123487	0.0142404	10.4374	10.4374
ZBTB39	0.246633	1.27971	0.355816	0.00123431	0.0142404	10.4383	10.4383
MFAP3	-0.32656	0.721401	-0.471127	0.00123618	0.0142465	10.4355	-10.4355
ENHO	-0.394172	0.674238	-0.568671	0.00123773	0.0142492	10.4332	-10.4332
SSR4	-0.226322	0.797461	-0.326513	0.00123795	0.0142492	10.4328	-10.4328
ROBO2	-1.23986	0.289424	-1.78874	0.00124068	0.0142717	10.4288	-10.4288
PCGF2	0.282516	1.32646	0.407584	0.00124274	0.0142865	10.4257	10.4257
PCGF2	0.282516	1.32646	0.407584	0.00124274	0.0142865	10.4257	10.4257
GPR107	-0.277402	0.75775	-0.400207	0.00124793	0.0143283	10.418	-10.418
UBAP1	-0.516847	0.596398	-0.745652	0.00124784	0.0143283	10.4181	-10.4181
FBXL20	-0.311021	0.732698	-0.448709	0.00124902	0.0143319	10.4164	-10.4164
HYLS1	-0.421751	0.655897	-0.608458	0.00125421	0.0143825	10.4087	-10.4087
EME2	0.37926	1.4612	0.547156	0.00125654	0.0143982	10.4053	10.4053
IFNWP19	-1.7203	0.179013	-2.48186	0.00125864	0.0143982	10.4022	-10.4022
KIAA2013	-0.263876	0.768069	-0.380692	0.0012587	0.0143982	10.4021	-10.4021
MAGI1	-0.285884	0.75135	-0.412443	0.00125755	0.0143982	10.4038	-10.4038
MAGI1	-0.285884	0.75135	-0.412443	0.00125755	0.0143982	10.4038	-10.4038
CASP7	-0.497972	0.607762	-0.718422	0.00126117	0.0144006	10.3985	-10.3985
EMILIN3	-0.675306	0.509	-0.974261	0.00126025	0.0144006	10.3999	-10.3999
H3F3A	0.249254	1.28307	0.359598	0.00126203	0.0144006	10.3973	10.3973
POLDIP3	0.460856	1.58543	0.664875	0.0012614	0.0144006	10.3982	10.3982
HNRNPA3	0.254816	1.29022	0.367621	0.00126311	0.0144039	10.3957	10.3957
DHRS7	-0.265483	0.766835	-0.383011	0.00126476	0.0144058	10.3933	-10.3933
HS3ST3B1	1.28569	3.61715	1.85485	0.00126483	0.0144058	10.3932	10.3932
SLC9A3R2	0.334143	1.39674	0.482067	0.00127133	0.0144709	10.3837	10.3837
AC119751.3	-1.19928	0.301412	-1.73019	0.00127639	0.0145162	10.3764	-10.3764
MTDH	-0.325079	0.72247	-0.46899	0.00127688	0.0145162	10.3756	-10.3756
ETV5	0.242785	1.2748	0.350265	0.00128469	0.0145874	10.3644	10.3644
ZNF407	-0.278867	0.75664	-0.40232	0.00128473	0.0145874	10.3643	-10.3643
CNTF	-0.833184	0.434663	-1.20203	0.00128938	0.0146312	10.3577	-10.3577
YTHDF3	-0.276325	0.758566	-0.398653	0.00129146	0.0146459	10.3547	-10.3547
WASH3P	0.292119	1.33926	0.421438	0.00129503	0.0146772	10.3496	10.3496
PCDHGC5	1.23638	3.44311	1.78371	0.00129789	0.0146916	10.3455	10.3455
SGSM2	0.401423	1.49395	0.579131	0.00129783	0.0146916	10.3456	10.3456
CLINT1	-0.23926	0.78721	-0.34518	0.00129914	0.0146968	10.3437	-10.3437
SHD	1.37	3.93533	1.97649	0.00130018	0.0146995	10.3423	10.3423
TVP23B	-0.497513	0.608041	-0.71776	0.0013012	0.014702	10.3408	-10.3408
COL16A1	0.781787	2.18537	1.12788	0.00130492	0.0147261	10.3355	10.3355
ZDHHC20	-0.383134	0.681721	-0.552746	0.00130492	0.0147261	10.3355	-10.3355
ISL2	0.55144	1.73575	0.79556	0.00131007	0.0147454	10.3283	10.3283
LMO7	0.411637	1.50929	0.593867	0.00130744	0.0147454	10.332	10.332
MCC	-0.390347	0.676822	-0.563151	0.00130981	0.0147454	10.3286	-10.3286
SALL2	0.276122	1.31801	0.398359	0.00131064	0.0147454	10.3275	10.3275
ZNF699	0.391314	1.47892	0.564547	0.00130992	0.0147454	10.3285	10.3285
PCDHB19P	-0.795843	0.451201	-1.14816	0.00131905	0.014831	10.3157	-10.3157
ANP32E	0.244518	1.27701	0.352765	0.00132169	0.01484	10.312	10.312
HARS2	0.357702	1.43004	0.516054	0.00132225	0.01484	10.3112	10.3112
HAUS6	-0.34129	0.710852	-0.492378	0.00132216	0.01484	10.3113	-10.3113
DENND5A	0.387433	1.47319	0.558948	0.00132385	0.0148489	10.309	10.309
EPHB3	0.387934	1.47393	0.559671	0.00132697	0.0148657	10.3046	10.3046
SMARCD3	0.244949	1.27756	0.353386	0.00132666	0.0148657	10.3051	10.3051
ZNF300	0.428018	1.53421	0.617499	0.00132779	0.014866	10.3035	10.3035
STK35	0.249139	1.28292	0.359432	0.00133011	0.0148829	10.3003	10.3003
ARHGAP19-SLIT1	-0.727649	0.483043	-1.04978	0.00133247	0.0149002	10.297	-10.297
ALDH3A2	-0.310956	0.732746	-0.448615	0.00133399	0.0149082	10.2949	-10.2949
CDC25A	-0.349808	0.704823	-0.504666	0.0013348	0.0149082	10.2938	-10.2938
MPV17L	-0.631545	0.53177	-0.911127	0.00133581	0.0149105	10.2924	-10.2924
MPV17L	-0.631545	0.53177	-0.911127	0.00133581	0.0149105	10.2924	-10.2924
ENO3	0.550378	1.73391	0.794027	0.0013378	0.0149237	10.2896	10.2896
ARHGAP33	0.295532	1.34384	0.426362	0.00134249	0.0149446	10.2832	10.2832
NPTX2	0.238831	1.26976	0.344561	0.00134195	0.0149446	10.2839	10.2839
SLC18A3	1.03618	2.81842	1.49488	0.00134292	0.0149446	10.2826	10.2826
TBC1D20	-0.246126	0.781824	-0.355084	0.0013429	0.0149446	10.2826	-10.2826
SLC25A14	-0.393568	0.674646	-0.567798	0.00134403	0.0149479	10.2811	-10.2811
RAB3A	0.404367	1.49835	0.583378	0.00134486	0.0149482	10.2799	10.2799
RHOB	0.489311	1.63119	0.705926	0.00134654	0.0149578	10.2776	10.2776
KTN1	-0.261916	0.769576	-0.377865	0.00134779	0.0149628	10.2759	-10.2759
PPP1R15B	0.2172	1.24259	0.313353	0.00134895	0.0149666	10.2743	10.2743
VCPIP1	-0.220458	0.802152	-0.318053	0.00135725	0.0150496	10.263	-10.263
EFHC1	-0.27423	0.760157	-0.39563	0.00135828	0.0150521	10.2616	-10.2616
CLN6	-0.316517	0.728683	-0.456637	0.00136272	0.0150887	10.2556	-10.2556
NFX1	-0.222824	0.800255	-0.321468	0.00136323	0.0150887	10.2549	-10.2549
DEGS1	-0.293553	0.74561	-0.423507	0.00136459	0.0150891	10.253	-10.253
RBM24	-0.558542	0.572042	-0.805806	0.0013649	0.0150891	10.2526	-10.2526
CADM2	-0.265667	0.766695	-0.383276	0.00136752	0.0150909	10.2491	-10.2491
CPNE7	0.845107	2.32823	1.21923	0.0013669	0.0150909	10.2499	10.2499
FASN	0.225802	1.25333	0.325763	0.00136613	0.0150909	10.251	10.251
DYRK3	-0.389325	0.677514	-0.561677	0.00136966	0.0151052	10.2462	-10.2462
LSM4	0.234911	1.2648	0.338905	0.00137045	0.0151052	10.2451	10.2451
UBE2G1	-0.237383	0.788689	-0.342472	0.00137583	0.0151555	10.2379	-10.2379
KPNA1	-0.243333	0.784011	-0.351055	0.0013782	0.0151726	10.2347	-10.2347
PLEKHA7	-1.33038	0.264377	-1.91933	0.00138164	0.0151832	10.2301	-10.2301
SAYSD1	-0.32708	0.721026	-0.471877	0.00138009	0.0151832	10.2322	-10.2322
TMEM206	0.315889	1.37148	0.455732	0.00138142	0.0151832	10.2304	10.2304
TBX2	0.536	1.70916	0.773284	0.00138418	0.0152021	10.2268	10.2268
SNRPD1	-0.251429	0.777688	-0.362736	0.00139469	0.0153084	10.2128	-10.2128
UCP2	0.494233	1.63924	0.713028	0.0013968	0.0153225	10.21	10.21
ETV1	0.243726	1.276	0.351623	0.00139976	0.0153458	10.2061	10.2061
CYP27C1	0.541469	1.71853	0.781175	0.00140167	0.0153516	10.2036	10.2036
NAPB	0.307344	1.35981	0.443403	0.00140229	0.0153516	10.2028	10.2028
NCBP1	-0.274066	0.760282	-0.395393	0.00140278	0.0153516	10.2021	-10.2021
C2orf68	0.31801	1.37439	0.458791	0.00140496	0.0153662	10.1993	10.1993
NEU4	0.669279	1.95283	0.965566	0.00140924	0.0154039	10.1937	10.1937
NEU4	0.669279	1.95283	0.965566	0.00140924	0.0154039	10.1937	10.1937
ITGA3	0.730597	2.07632	1.05403	0.00141271	0.0154328	10.1891	10.1891
USP2	-0.558783	0.571904	-0.806154	0.00141492	0.0154477	10.1862	-10.1862
ANKFY1	0.267404	1.30657	0.385783	0.00141911	0.0154555	10.1808	10.1808
CCNJ	-0.289705	0.748485	-0.417955	0.00141872	0.0154555	10.1813	-10.1813
LRRC59	-0.363734	0.695076	-0.524757	0.00141939	0.0154555	10.1804	-10.1804
PPP1R32	0.69098	1.99567	0.996873	0.00141745	0.0154555	10.1829	10.1829
SLC8A3	0.590942	1.80569	0.852549	0.00141982	0.0154555	10.1799	10.1799
MCM7	-0.240626	0.786135	-0.34715	0.00142183	0.0154592	10.1773	-10.1773
TMEM59	-0.263644	0.768247	-0.380358	0.0014215	0.0154592	10.1777	-10.1777
HES1	-0.41519	0.660215	-0.598992	0.00142279	0.0154604	10.176	-10.176
DUSP3	-0.298327	0.742058	-0.430395	0.00142485	0.0154738	10.1733	-10.1733
ERAP2	-0.652086	0.520958	-0.940761	0.00142631	0.0154805	10.1715	-10.1715
ARL2BP	0.306391	1.35851	0.442029	0.00142898	0.0155004	10.168	10.168
ATG4B	0.25056	1.28474	0.361481	0.00143426	0.0155485	10.1612	10.1612
SYNGR2	-0.360581	0.697271	-0.520208	0.00143782	0.0155687	10.1567	-10.1567
VCL	-0.379792	0.684003	-0.547924	0.00143767	0.0155687	10.1568	-10.1568
ACAA2	-0.257795	0.772754	-0.371919	0.00144445	0.0155957	10.1482	-10.1482
C8orf76	-0.364815	0.694325	-0.526317	0.00144118	0.0155957	10.1523	-10.1523
KAZN	0.398447	1.48951	0.574837	0.00144306	0.0155957	10.1499	10.1499
NAA50	-0.233731	0.791575	-0.337203	0.00144202	0.0155957	10.1513	-10.1513
RNF139	-0.256899	0.773446	-0.370627	0.00144475	0.0155957	10.1478	-10.1478
RNF44	0.281935	1.32569	0.406746	0.0014462	0.0155957	10.1459	10.1459
TNKS	-0.286885	0.750598	-0.413888	0.00144622	0.0155957	10.1459	-10.1459
DENND4C	-0.261793	0.76967	-0.377688	0.00144726	0.0155978	10.1446	-10.1446
SLC22A13	-1.33286	0.263721	-1.92292	0.00144932	0.0156109	10.142	-10.142
NAV1	0.333734	1.39617	0.481477	0.00145134	0.0156235	10.1394	10.1394
UBAP2	-0.234392	0.791052	-0.338156	0.00145359	0.0156386	10.1365	-10.1365
ATXN7L1	-0.568139	0.566579	-0.819652	0.00145825	0.0156705	10.1306	-10.1306
USP45	-0.698595	0.497284	-1.00786	0.00145819	0.0156705	10.1307	-10.1307
CD24	1.78082	5.93474	2.56918	0.00146597	0.0157369	10.1209	10.1209
RBBP4	0.278864	1.32163	0.402316	0.00146614	0.0157369	10.1207	10.1207
FUK	0.347648	1.41573	0.501549	0.00146783	0.0157388	10.1186	10.1186
NIPSNAP3A	-0.627979	0.533669	-0.905982	0.00146802	0.0157388	10.1183	-10.1183
ADCK2	-0.527973	0.589799	-0.761704	0.00147043	0.0157463	10.1153	-10.1153
PEF1	0.286781	1.33213	0.413738	0.00146972	0.0157463	10.1162	10.1162
BAG3	-0.322091	0.724632	-0.464679	0.00147321	0.015767	10.1118	-10.1118
HLA-E	-0.522764	0.592879	-0.75419	0.00147555	0.0157828	10.1089	-10.1089
HLA-E	-0.522764	0.592879	-0.75419	0.00147555	0.0157828	10.1089	-10.1089
HLA-E	-0.522764	0.592879	-0.75419	0.00147555	0.0157828	10.1089	-10.1089
HLA-E	-0.522764	0.592879	-0.75419	0.00147555	0.0157828	10.1089	-10.1089
HLA-E	-0.522764	0.592879	-0.75419	0.00147555	0.0157828	10.1089	-10.1089
HLA-E	-0.522764	0.592879	-0.75419	0.00147555	0.0157828	10.1089	-10.1089
HLA-E	-0.522764	0.592879	-0.75419	0.00147555	0.0157828	10.1089	-10.1089
PTPN4	-0.35181	0.703414	-0.507554	0.00147722	0.0157916	10.1068	-10.1068
HOXD11	0.869489	2.38569	1.25441	0.00148079	0.0158205	10.1024	10.1024
PATJ	-0.618567	0.538716	-0.892404	0.00148361	0.0158415	10.0989	-10.0989
MCM4	-0.258981	0.771838	-0.373631	0.00148544	0.0158518	10.0966	-10.0966
ISG20	0.88958	2.43411	1.28339	0.00148631	0.0158519	10.0955	10.0955
LIG4	0.261027	1.29826	0.376582	0.00148918	0.0158734	10.092	10.092
TEX15	-0.9336	0.393136	-1.3469	0.00149125	0.0158863	10.0894	-10.0894
HM13	-0.284713	0.75223	-0.410754	0.00149425	0.0159091	10.0857	-10.0857
CYBRD1	-0.504087	0.604057	-0.727243	0.00149959	0.0159475	10.0791	-10.0791
KLF12	0.215745	1.24079	0.311254	0.00149917	0.0159475	10.0796	10.0796
PEX6	-0.275817	0.758952	-0.39792	0.00150366	0.0159816	10.0741	-10.0741
BCAS4	-0.668427	0.512514	-0.964336	0.00150881	0.0159903	10.0678	-10.0678
BMP7	0.539653	1.71541	0.778555	0.00150798	0.0159903	10.0688	10.0688
NUTF2	-0.233249	0.791956	-0.336507	0.00150775	0.0159903	10.0691	-10.0691
RNF216	-0.288787	0.749172	-0.416631	0.00150547	0.0159903	10.0719	-10.0719
SCARA3	-0.363946	0.694929	-0.525062	0.00150856	0.0159903	10.0681	-10.0681
ACSL3	0.225043	1.25238	0.324669	0.00151199	0.0159964	10.064	10.064
ADAM21	0.856685	2.35534	1.23594	0.00151032	0.0159964	10.066	10.066
SEMA7A	0.877007	2.4037	1.26525	0.00151183	0.0159964	10.0641	10.0641
SS18L1	0.244613	1.27713	0.352902	0.00151292	0.0159971	10.0628	10.0628
ACAT1	-0.27973	0.755988	-0.403565	0.0015161	0.0160131	10.059	-10.059
ZFYVE9	-0.305787	0.736543	-0.441158	0.00151617	0.0160131	10.0589	-10.0589
C8orf48	-0.81731	0.441618	-1.17913	0.00151743	0.0160173	10.0573	-10.0573
RPL39L	-0.916054	0.400095	-1.32159	0.00152164	0.0160525	10.0522	-10.0522
ARF5	-0.26152	0.769881	-0.377293	0.00152522	0.016081	10.0479	-10.0479
CLPTM1	-0.226979	0.796937	-0.327462	0.00152795	0.0160958	10.0446	-10.0446
PKIB	1.00014	2.71867	1.4429	0.00152836	0.0160958	10.0441	10.0441
ITM2C	-0.342119	0.710264	-0.493573	0.00153031	0.0161071	10.0418	-10.0418
SH3BP5	-0.451818	0.63647	-0.651836	0.00153186	0.0161142	10.0399	-10.0399
ARHGEF40	0.282101	1.32591	0.406986	0.00153336	0.0161209	10.0381	10.0381
ZNF385A	-0.571811	0.564502	-0.824948	0.0015398	0.0161793	10.0304	-10.0304
CAPRIN2	0.315509	1.37096	0.455183	0.00154153	0.0161883	10.0283	10.0283
MTMR9LP	0.350499	1.41978	0.505663	0.00154708	0.0162373	10.0217	10.0217
DERL1	-0.464189	0.628645	-0.669683	0.0015494	0.0162524	10.0189	-10.0189
SLC6A6	0.301007	1.35122	0.434262	0.00155327	0.0162745	10.0143	10.0143
TYW1	-0.32036	0.725888	-0.462182	0.00155291	0.0162745	10.0148	-10.0148
KIAA1468	-0.361195	0.696843	-0.521095	0.00155691	0.0163033	10.01	-10.01
CDC25B	0.231483	1.26047	0.33396	0.00155876	0.0163135	10.0078	10.0078
NR1H2	0.225966	1.25353	0.326	0.0015633	0.0163518	10.0025	10.0025
BATF3	-0.574301	0.563098	-0.828541	0.0015649	0.0163592	10.0006	-10.0006
ECHDC2	-0.558641	0.571986	-0.805948	0.001568	0.0163824	9.99694	-9.99694
ZFP92	-1.69198	0.184154	-2.44101	0.00156988	0.0163927	9.99474	-9.99474
CREG1	-0.595517	0.551277	-0.85915	0.0015712	0.0163972	9.99319	-9.99319
DLGAP3	-1.33471	0.263235	-1.92558	0.00157496	0.0164233	9.98879	-9.98879
EIF4A2	0.248497	1.2821	0.358505	0.00157637	0.0164233	9.98715	9.98715
LURAP1L	-0.84747	0.428498	-1.22264	0.00157638	0.0164233	9.98714	-9.98714
BAG2	-0.474553	0.622163	-0.684636	0.00157784	0.0164256	9.98543	-9.98543
CNTLN	-0.394978	0.673695	-0.569833	0.00157924	0.0164256	9.98379	-9.98379
DDX1	-0.251733	0.777452	-0.363175	0.00158016	0.0164256	9.98272	-9.98272
ZDHHC12	-0.490991	0.61202	-0.70835	0.00157943	0.0164256	9.98357	-9.98357
PCDHGA1	-0.367274	0.69262	-0.529865	0.00158331	0.0164491	9.97906	-9.97906
DPY19L1	-0.425127	0.653687	-0.613329	0.00159007	0.01651	9.97121	-9.97121
SIX6	-1.18591	0.305469	-1.7109	0.00159133	0.0165139	9.96975	-9.96975
CHSY1	-0.302459	0.738999	-0.436356	0.00159514	0.0165441	9.96535	-9.96535
SLC25A32	-0.408977	0.664329	-0.590029	0.00159716	0.0165464	9.96302	-9.96302
TRIM41	0.249574	1.28348	0.360059	0.001597	0.0165464	9.9632	9.9632
TBC1D9	-0.474031	0.622488	-0.683882	0.00159917	0.016558	9.9607	-9.9607
FHL2	0.401176	1.49358	0.578775	0.00160088	0.0165663	9.95874	9.95874
PCYOX1	-0.266104	0.766359	-0.383907	0.0016064	0.0166049	9.9524	-9.9524
VPS16	0.274152	1.31541	0.395518	0.00160592	0.0166049	9.95295	9.95295
EGR3	0.421479	1.52421	0.608066	0.00160876	0.0166107	9.9497	9.9497
FAM104B	-0.276312	0.758576	-0.398634	0.00160901	0.0166107	9.94941	-9.94941
TPPP3	-0.870581	0.418708	-1.25598	0.00160966	0.0166107	9.94866	-9.94866
TGS1	-0.278585	0.756854	-0.401913	0.00161645	0.0166714	9.94091	-9.94091
CDC6	-0.356991	0.699779	-0.515029	0.00161992	0.0166978	9.93697	-9.93697
TMSB4X	-0.284285	0.752552	-0.410137	0.00162089	0.0166985	9.93587	-9.93587
ATL3	-0.294298	0.745054	-0.424583	0.00162211	0.0167018	9.93448	-9.93448
LAPTM4B	-0.256058	0.774097	-0.369413	0.00162624	0.016707	9.92981	-9.92981
MUT	-0.233172	0.792017	-0.336396	0.00162462	0.016707	9.93163	-9.93163
NUDT4P1	0.47404	1.60647	0.683895	0.00162555	0.016707	9.93059	9.93059
NUDT4P2	0.47404	1.60647	0.683895	0.00162555	0.016707	9.93059	9.93059
AC093724.1	0.511159	1.66722	0.737447	0.00162855	0.0167121	9.92719	9.92719
AC093724.3	0.511159	1.66722	0.737447	0.00162855	0.0167121	9.92719	9.92719
RCHY1	-0.294796	0.744683	-0.425301	0.00163076	0.0167255	9.92469	-9.92469
AC010615.1	-0.336455	0.714298	-0.485402	0.00163606	0.0167612	9.91872	-9.91872
TOR1B	-0.312854	0.731357	-0.451353	0.00163572	0.0167612	9.9191	-9.9191
CCDC151	-0.715202	0.489093	-1.03182	0.00164217	0.0167958	9.91186	-9.91186
PCOLCE2	0.464776	1.59166	0.670529	0.00164087	0.0167958	9.91332	9.91332
TAB2	-0.25224	0.777059	-0.363905	0.00164202	0.0167958	9.91203	-9.91203
CRTC3	-0.334822	0.715465	-0.483046	0.00164454	0.0168108	9.9092	-9.9092
ODF2	-0.261428	0.769951	-0.377161	0.00164567	0.016813	9.90794	-9.90794
MCL1	0.22477	1.25203	0.324274	0.00164973	0.0168451	9.90341	9.90341
EMC3	-0.291939	0.746814	-0.421179	0.00165564	0.0168868	9.89682	-9.89682
ZNF503	0.40251	1.49557	0.580699	0.00165491	0.0168868	9.89764	9.89764
TFPI	-0.468513	0.625932	-0.675922	0.00165669	0.0168881	9.89566	-9.89566
DIRAS2	-1.85198	0.156926	-2.67184	0.00166059	0.0168999	9.89133	-9.89133
PEAK1	0.325992	1.3854	0.470307	0.00165926	0.0168999	9.89281	9.89281
SERPINI1	-0.670235	0.511589	-0.966944	0.00166045	0.0168999	9.89149	-9.89149
XAB2	0.250949	1.28524	0.362043	0.00166288	0.0169139	9.8888	9.8888
SRC	-0.408301	0.664779	-0.589054	0.00166967	0.0169736	9.8813	-9.8813
SLC35C2	0.2471	1.28031	0.35649	0.00167062	0.0169739	9.88026	9.88026
SMARCAD1	-0.220668	0.801983	-0.318357	0.00167295	0.0169882	9.87769	-9.87769
NUDT12	0.484794	1.62384	0.69941	0.00167602	0.0170101	9.87431	9.87431
GPRIN1	-0.240123	0.786531	-0.346424	0.00167708	0.0170115	9.87315	-9.87315
KCND1	-0.762538	0.466481	-1.10011	0.00167966	0.0170282	9.87033	-9.87033
C9orf40	-0.34031	0.71155	-0.490963	0.00168414	0.017055	9.86542	-9.86542
TOGARAM1	-0.400095	0.670257	-0.577214	0.00168332	0.017055	9.86632	-9.86632
LUZP1	-0.267183	0.765533	-0.385463	0.0016857	0.0170614	9.86372	-9.86372
ADAMTS14	-0.810028	0.444846	-1.16862	0.00169136	0.0170999	9.85755	-9.85755
WASH2P	0.298947	1.34844	0.43129	0.0016911	0.0170999	9.85783	9.85783
CRAT	-0.265376	0.766918	-0.382856	0.00169528	0.0171301	9.8533	-9.8533
GRAMD1A	0.228485	1.25669	0.329634	0.00169703	0.0171385	9.85139	9.85139
ENC1	0.232503	1.26175	0.335432	0.00170037	0.0171486	9.84778	9.84778
FHOD1	0.505967	1.65859	0.729956	0.00170025	0.0171486	9.84791	9.84791
RPL10P13	1.17223	3.22917	1.69116	0.00170083	0.0171486	9.84728	9.84728
HACD4	-0.774091	0.461123	-1.11678	0.00170178	0.0171488	9.84626	-9.84626
BRAT1	-0.23621	0.789615	-0.340778	0.00170765	0.0171964	9.83992	-9.83992
TRIB3	-0.442217	0.64261	-0.637985	0.00170836	0.0171964	9.83915	-9.83915
FKBP9P1	0.866958	2.37966	1.25076	0.00171865	0.0172811	9.8281	9.8281
TRAF3IP1	-0.498261	0.607587	-0.718838	0.00171814	0.0172811	9.82866	-9.82866
SECTM1	-1.68229	0.185949	-2.42702	0.00172352	0.0173207	9.8229	-9.8229
SNPH	-0.576137	0.562066	-0.831189	0.00172708	0.0173469	9.81911	-9.81911
ATP11A	0.278556	1.32122	0.401871	0.00172912	0.0173486	9.81693	9.81693
RAB31	-0.270724	0.762827	-0.390572	0.00172858	0.0173486	9.81751	-9.81751
GRIK3	0.242902	1.27494	0.350434	0.00173209	0.0173689	9.81378	9.81378
MRPL37	-0.224812	0.798666	-0.324335	0.00174024	0.0174412	9.80515	-9.80515
KSR1	-0.313954	0.730553	-0.45294	0.0017414	0.0174433	9.80392	-9.80392
LCORL	-0.393131	0.67494	-0.567168	0.00174326	0.0174525	9.80196	-9.80196
C9orf72	-0.426459	0.652817	-0.61525	0.00174638	0.0174647	9.79867	-9.79867
LMBR1L	0.247941	1.28138	0.357703	0.00174582	0.0174647	9.79926	9.79926
MARCKS	0.283793	1.32816	0.409427	0.00175033	0.0174948	9.79452	9.79452
UBR1	-0.322413	0.724399	-0.465143	0.00175251	0.017507	9.79223	-9.79223
ZNF681	-0.473535	0.622796	-0.683167	0.0017542	0.0175145	9.79045	-9.79045
ABHD3	-0.589316	0.554706	-0.850204	0.00175866	0.0175465	9.78579	-9.78579
AC058822.1	0.477447	1.61195	0.688811	0.00176133	0.0175465	9.783	9.783
ASF1B	-0.316754	0.72851	-0.456979	0.0017603	0.0175465	9.78407	-9.78407
FNTA	-0.267143	0.765564	-0.385405	0.00176122	0.0175465	9.78311	-9.78311
FZD5	-0.273566	0.760662	-0.394672	0.00176247	0.0175465	9.78181	-9.78181
THRB	0.883118	2.41843	1.27407	0.00176312	0.0175465	9.78113	9.78113
CLMP	-0.620371	0.537745	-0.895006	0.00176457	0.0175515	9.77962	-9.77962
FAM133B	-0.272866	0.761195	-0.393662	0.00176999	0.0175865	9.77397	-9.77397
HNRNPH2	-0.261196	0.77013	-0.376826	0.00176964	0.0175865	9.77434	-9.77434
GRPR	0.772874	2.16598	1.11502	0.00177165	0.0175935	9.77225	9.77225
EPHA5	-1.64646	0.192731	-2.37534	0.00177408	0.0176081	9.76974	-9.76974
DSCC1	-0.365718	0.693698	-0.52762	0.0017777	0.0176346	9.76599	-9.76599
SNRNP25	-0.337325	0.713677	-0.486658	0.00178373	0.0176849	9.75976	-9.75976
RBM18	-0.290428	0.747943	-0.418999	0.00178722	0.01771	9.75617	-9.75617
RPS6KL1	0.651136	1.91772	0.939391	0.00179154	0.0177433	9.75173	9.75173
BTG3	0.436556	1.54737	0.629818	0.00179391	0.0177521	9.7493	9.7493
BTG3	0.436556	1.54737	0.629818	0.00179391	0.0177521	9.7493	9.7493
ERI1	-0.311181	0.732581	-0.44894	0.00179436	0.0177521	9.74884	-9.74884
BNIP3P17	-0.85685	0.424497	-1.23617	0.0018017	0.0177735	9.74134	-9.74134
GDNF	0.83199	2.29789	1.20031	0.00180102	0.0177735	9.74203	9.74203
GTF2H1	-0.276103	0.758735	-0.398332	0.00180098	0.0177735	9.74207	-9.74207
KCNJ2	-1.26682	0.281726	-1.82763	0.00179905	0.0177735	9.74404	-9.74404
PCMTD2	0.34074	1.40599	0.491584	0.00179915	0.0177735	9.74394	9.74394
PCMTD2	0.34074	1.40599	0.491584	0.00179915	0.0177735	9.74394	9.74394
PROCA1	0.447574	1.56451	0.645712	0.0018023	0.0177735	9.74072	9.74072
L3HYPDH	-0.319149	0.726767	-0.460435	0.00180697	0.01781	9.73597	-9.73597
EMP2	-0.241171	0.785707	-0.347936	0.00180795	0.0178102	9.73497	-9.73497
AGRN	0.518188	1.67898	0.747587	0.00181536	0.0178645	9.72745	9.72745
LRRC37B	-0.287612	0.750053	-0.414936	0.00181734	0.0178645	9.72545	-9.72545
MPC1	-0.392192	0.675574	-0.565813	0.00181547	0.0178645	9.72734	-9.72734
MRPL36	0.273269	1.31425	0.394243	0.00181694	0.0178645	9.72586	9.72586
SLC13A3	-0.824014	0.438667	-1.1888	0.00182919	0.0179715	9.7135	-9.7135
ZNF550	-0.295308	0.744302	-0.42604	0.00183218	0.0179912	9.71051	-9.71051
GPR62	0.989437	2.68972	1.42746	0.00183891	0.0180286	9.70376	9.70376
NHP2	0.25355	1.28859	0.365796	0.0018373	0.0180286	9.70537	9.70537
PFKFB4	0.442873	1.55717	0.638931	0.00183832	0.0180286	9.70435	9.70435
ATP6V1F	-0.365869	0.693594	-0.527837	0.00184073	0.0180309	9.70194	-9.70194
ZSCAN18	0.27745	1.31976	0.400276	0.00184111	0.0180309	9.70157	9.70157
COPS6	-0.230813	0.793888	-0.332992	0.00184338	0.0180436	9.69931	-9.69931
TMEM168	-0.441457	0.643099	-0.636888	0.00185145	0.0181108	9.69127	-9.69127
VPS51	0.26677	1.30574	0.384868	0.00185221	0.0181108	9.69052	9.69052
EMC3-AS1	-0.565159	0.56827	-0.815352	0.00185637	0.0181419	9.6864	-9.6864
BTG2	0.486585	1.62675	0.701994	0.00185753	0.0181436	9.68525	9.68525
NOVA2	0.300371	1.35036	0.433344	0.00186381	0.0181953	9.67905	9.67905
PPCS	-0.835125	0.43382	-1.20483	0.00186824	0.018229	9.67468	-9.67468
DEDD	-0.438283	0.645143	-0.632309	0.00187006	0.0182371	9.6729	-9.6729
MRPL13	-0.31169	0.732208	-0.449674	0.00187609	0.0182765	9.66698	-9.66698
SAMHD1	-0.400711	0.669843	-0.578104	0.00187555	0.0182765	9.66752	-9.66752
MID1	-0.315693	0.729283	-0.455449	0.00187836	0.018289	9.66476	-9.66476
CCDC71	0.306673	1.3589	0.442436	0.00189001	0.0183669	9.6534	9.6534
ORC5	-0.288758	0.749193	-0.41659	0.00189023	0.0183669	9.65319	-9.65319
TRIM9	0.220688	1.24693	0.318385	0.00189035	0.0183669	9.65308	9.65308
UQCC2	0.261829	1.2993	0.37774	0.00188849	0.0183669	9.65488	9.65488
AZIN1	-0.215743	0.805942	-0.311251	0.00189458	0.0183984	9.64897	-9.64897
SNRPN	0.325513	1.38474	0.469616	0.00189729	0.0184106	9.64635	9.64635
ZNF99	-0.615149	0.54056	-0.887473	0.00189783	0.0184106	9.64582	-9.64582
MRS2	-0.55669	0.573103	-0.803135	0.00190204	0.0184327	9.64175	-9.64175
PLEKHA4	0.227531	1.2555	0.328258	0.00190399	0.0184327	9.63987	9.63987
SYNJ2	-0.398112	0.671587	-0.574354	0.00190221	0.0184327	9.64159	-9.64159
ZNF426	-0.226336	0.79745	-0.326534	0.00190411	0.0184327	9.63976	-9.63976
BNIP3	0.224077	1.25117	0.323274	0.00190868	0.0184672	9.63535	9.63535
NDUFB6	-0.268343	0.764645	-0.387138	0.00191231	0.0184926	9.63186	-9.63186
CRLS1	-0.284944	0.752056	-0.411088	0.00191358	0.0184952	9.63064	-9.63064
CDH2	-0.351667	0.703514	-0.507349	0.00191734	0.0185025	9.62704	-9.62704
SNX8	-0.392322	0.675487	-0.566001	0.00191614	0.0185025	9.62819	-9.62819
USF1	0.233631	1.26318	0.337058	0.00191656	0.0185025	9.62778	9.62778
FAM213A	0.242216	1.27407	0.349444	0.00192583	0.018569	9.61892	9.61892
HIST2H3A	0.450858	1.56966	0.650451	0.00192871	0.018569	9.61618	9.61618
[truncated: 17,959 more rows]

## Sheet: Differential expression MI3
target_id	beta	FC	log2FC	pval	qval	test_stat	test_stat_sign
ABCA1	3.05066	21.1294	4.40118	7.57734e-12	1.50448e-07	46.8721	46.8721
COL20A1	-1.79886	0.165487	-2.59521	1.49096e-10	1.48015e-06	41.0407	-41.0407
SLITRK3	-1.88544	0.151762	-2.72012	4.82656e-10	3.19438e-06	38.7462	-38.7462
APOE	2.26379	9.61951	3.26596	1.55307e-09	3.46123e-06	36.4666	36.4666
ARHGAP20	1.34471	3.83706	1.94	1.98135e-09	3.46123e-06	35.9919	35.9919
CNTN1	-2.47286	0.0843435	-3.56758	1.27151e-09	3.46123e-06	36.8565	-36.8565
ELMOD1	1.39147	4.02076	2.00747	1.50687e-09	3.46123e-06	36.5254	36.5254
KCND2	-1.76087	0.171896	-2.5404	1.65142e-09	3.46123e-06	36.3469	-36.3469
MYT1	-1.41011	0.244116	-2.03436	2.04923e-09	3.46123e-06	35.9263	-35.9263
MYT1	-1.41011	0.244116	-2.03436	2.04923e-09	3.46123e-06	35.9263	-35.9263
PLPPR1	-2.81102	0.0601436	-4.05544	2.09191e-09	3.46123e-06	35.8861	-35.8861
PLPPR1	-2.81102	0.0601436	-4.05544	2.09191e-09	3.46123e-06	35.8861	-35.8861
SREBF1	1.3573	3.88569	1.95817	8.87308e-10	3.46123e-06	37.5581	37.5581
SULF2	-1.54577	0.213147	-2.23008	8.55624e-10	3.46123e-06	37.629	-37.629
KLF2	2.73967	15.4818	3.9525	3.20546e-09	4.06391e-06	35.0549	35.0549
SCG2	1.48411	4.41104	2.14112	3.38759e-09	4.06391e-06	34.9473	34.9473
SDK1	1.07426	2.92782	1.54983	3.47955e-09	4.06391e-06	34.8951	34.8951
SEL1L3	-1.68214	0.185976	-2.42681	2.99755e-09	4.06391e-06	35.1855	-35.1855
SGK223	1.10552	3.02079	1.59493	3.47814e-09	4.06391e-06	34.8959	34.8959
ELMO1	-1.0875	0.337058	-1.56893	4.04399e-09	4.22597e-06	34.6024	-34.6024
PDGFRA	-1.0849	0.337935	-1.56518	3.83136e-09	4.22597e-06	34.7076	-34.7076
BRINP3	-1.53856	0.214691	-2.21967	5.33354e-09	4.23749e-06	34.0638	-34.0638
CD44	1.26803	3.55385	1.82938	4.91011e-09	4.23749e-06	34.2247	34.2247
HES5	-2.44433	0.086784	-3.52643	4.4203e-09	4.23749e-06	34.4292	-34.4292
HES5	-2.44433	0.086784	-3.52643	4.4203e-09	4.23749e-06	34.4292	-34.4292
KLF4	1.58261	4.86763	2.28322	5.73977e-09	4.23749e-06	33.9209	33.9209
NRP2	1.64084	5.15948	2.36723	4.88775e-09	4.23749e-06	34.2336	34.2336
OPCML	-1.54078	0.214214	-2.22288	5.74891e-09	4.23749e-06	33.9178	-33.9178
OPTN	1.21645	3.37519	1.75497	5.73739e-09	4.23749e-06	33.9217	33.9217
TM4SF1	-1.63859	0.194253	-2.36399	5.76239e-09	4.23749e-06	33.9133	-33.9133
IGFBP5	0.875964	2.40119	1.26375	6.60697e-09	4.68505e-06	33.6472	33.6472
ZNF469	-1.35708	0.257412	-1.95785	7.18513e-09	4.91934e-06	33.484	-33.484
ATP1A2	-2.30766	0.099494	-3.32925	7.51992e-09	4.93051e-06	33.3955	-33.3955
KIF18B	-0.898715	0.407092	-1.29657	8.18982e-09	4.93051e-06	33.2295	-33.2295
MYLIP	1.54535	4.6896	2.22946	7.85957e-09	4.93051e-06	33.3096	33.3096
SORCS3	-1.11748	0.327103	-1.61218	8.19476e-09	4.93051e-06	33.2283	-33.2283
BOC	1.17337	3.23288	1.69282	1.05144e-08	5.33442e-06	32.7437	32.7437
CEBPD	1.62946	5.10112	2.35081	9.91641e-09	5.33442e-06	32.8576	32.8576
CSGALNACT1	-1.07484	0.341354	-1.55066	1.12841e-08	5.33442e-06	32.6064	-32.6064
HIST1H2BB	-1.28853	0.275675	-1.85896	1.1214e-08	5.33442e-06	32.6185	-32.6185
PDP1	0.803691	2.23377	1.15948	1.1218e-08	5.33442e-06	32.6178	32.6178
PGM2L1	0.964583	2.62369	1.3916	9.91858e-09	5.33442e-06	32.8571	32.8571
TP53I11	-1.79036	0.1669	-2.58295	1.03823e-08	5.33442e-06	32.7683	-32.7683
UNC5D	0.96654	2.62883	1.39442	9.22772e-09	5.33442e-06	32.9975	32.9975
ZNF436	0.999412	2.71668	1.44185	1.03819e-08	5.33442e-06	32.7684	32.7684
ZNF436	0.999412	2.71668	1.44185	1.03819e-08	5.33442e-06	32.7684	32.7684
BRINP1	-1.39466	0.247919	-2.01206	1.20331e-08	5.55623e-06	32.4815	-32.4815
A2M	1.08064	2.94658	1.55904	1.46274e-08	6.6006e-06	32.1022	32.1022
IRAK2	1.34752	3.84788	1.94406	1.50408e-08	6.63632e-06	32.048	32.048
C1orf61	-1.26351	0.28266	-1.82286	1.65778e-08	6.90078e-06	31.859	-31.859
DUSP10	1.23784	3.44814	1.78582	1.6642e-08	6.90078e-06	31.8515	31.8515
NEDD9	1.17231	3.22945	1.69129	1.66828e-08	6.90078e-06	31.8468	31.8468
CDH10	-1.53595	0.215252	-2.2159	1.71065e-08	6.93162e-06	31.798	-31.798
TMEM132B	1.88089	6.55935	2.71355	1.8314e-08	7.2725e-06	31.6656	31.6656
GLUL	0.858475	2.35956	1.23852	1.91006e-08	7.37745e-06	31.5839	31.5839
SORL1	1.00514	2.7323	1.45012	1.93214e-08	7.37745e-06	31.5616	31.5616
ABCG1	3.35383	28.612	4.83855	2.13388e-08	7.43316e-06	31.3687	31.3687
FANCI	-0.939956	0.390645	-1.35607	2.50829e-08	7.43316e-06	31.0549	-31.0549
FKBP9P1	-1.66068	0.190009	-2.39586	2.31325e-08	7.43316e-06	31.2121	-31.2121
MMP16	-0.758338	0.468444	-1.09405	2.37093e-08	7.43316e-06	31.1642	-31.1642
NBPF14	0.885455	2.42409	1.27744	2.16509e-08	7.43316e-06	31.3406	31.3406
NEBL	2.80323	16.4979	4.04421	2.49565e-08	7.43316e-06	31.0647	31.0647
NR4A3	1.39255	4.0251	2.00903	1.9919e-08	7.43316e-06	31.5024	31.5024
PDE1C	-0.923023	0.397316	-1.33164	2.15554e-08	7.43316e-06	31.3491	-31.3491
PLAT	-0.944537	0.388859	-1.36268	2.30814e-08	7.43316e-06	31.2163	-31.2163
PRKCB	1.01819	2.76819	1.46894	2.33258e-08	7.43316e-06	31.1959	31.1959
SLITRK2	-0.944921	0.38871	-1.36323	2.25485e-08	7.43316e-06	31.2617	-31.2617
SPOCD1	1.9193	6.8162	2.76897	2.08879e-08	7.43316e-06	31.4102	31.4102
SUSD4	-1.77962	0.168702	-2.56745	2.49289e-08	7.43316e-06	31.0669	-31.0669
TICRR	-0.802111	0.448382	-1.1572	2.42715e-08	7.43316e-06	31.1188	-31.1188
TRAF3IP2	-1.00873	0.364684	-1.45528	2.37043e-08	7.43316e-06	31.1647	-31.1647
PPP1R15A	0.817025	2.26375	1.17872	2.57073e-08	7.50614e-06	31.0072	31.0072
HOXD13	-1.333	0.263685	-1.92311	2.7171e-08	7.81855e-06	30.8997	-30.8997
KCNH1	0.918189	2.50475	1.32467	2.7674e-08	7.84954e-06	30.8641	30.8641
ATP1A3	-0.928636	0.395092	-1.33974	2.81622e-08	7.8755e-06	30.8302	-30.8302
SCRG1	-1.42862	0.239639	-2.06107	2.88776e-08	7.96339e-06	30.7815	-30.7815
FOXO1	1.18525	3.2715	1.70995	2.98701e-08	8.12427e-06	30.7159	30.7159
HK2	-0.891914	0.409871	-1.28676	3.17569e-08	8.43077e-06	30.5971	-30.5971
RNF144A	-0.851355	0.426836	-1.22825	3.18463e-08	8.43077e-06	30.5916	-30.5916
COL2A1	-1.35994	0.256677	-1.96198	3.60775e-08	9.42524e-06	30.3496	-30.3496
LDHA	-0.765888	0.464921	-1.10494	3.76371e-08	9.58058e-06	30.2675	-30.2675
SNX22	-1.07194	0.342343	-1.54649	3.75152e-08	9.58058e-06	30.2738	-30.2738
CADM2	-0.959493	0.383087	-1.38426	3.84473e-08	9.66292e-06	30.2262	-30.2262
LGI2	-0.967933	0.379868	-1.39643	3.95129e-08	9.70261e-06	30.1732	-30.1732
SAMD4A	0.693807	2.00132	1.00095	3.95826e-08	9.70261e-06	30.1698	30.1698
ADGRB3	-0.741644	0.47633	-1.06997	4.47231e-08	9.96132e-06	29.933	-29.933
ADGRG6	-1.24395	0.288243	-1.79464	4.51006e-08	9.96132e-06	29.9167	-29.9167
CDCA2	-0.834615	0.434042	-1.20409	4.33049e-08	9.96132e-06	29.9955	-29.9955
CNR1	1.10207	3.01039	1.58995	4.45263e-08	9.96132e-06	29.9416	29.9416
FOLH1	-1.30226	0.271918	-1.87876	4.40169e-08	9.96132e-06	29.9639	-29.9639
GPR158	1.06516	2.90129	1.53669	4.51533e-08	9.96132e-06	29.9145	29.9145
GPR17	-3.75959	0.0232934	-5.42394	4.25946e-08	9.96132e-06	30.0276	-30.0276
KCNJ2	1.36651	3.92163	1.97146	4.18327e-08	9.96132e-06	30.0626	30.0626
SLCO3A1	1.42201	4.14544	2.05152	4.29188e-08	9.96132e-06	30.0129	30.0129
TMSB15A	-1.20019	0.301137	-1.73151	4.56566e-08	9.96166e-06	29.893	-29.893
SVIL	1.38911	4.01129	2.00407	4.76999e-08	1.02944e-05	29.8081	29.8081
CDCA8	-0.793479	0.452268	-1.14475	4.82206e-08	1.02948e-05	29.787	-29.787
ANKRD18DP	-2.06497	0.126823	-2.97912	4.96595e-08	1.04061e-05	29.73	-29.73
ANKRD18DP	-2.06497	0.126823	-2.97912	4.96595e-08	1.04061e-05	29.73	-29.73
RFFL	1.18301	3.26417	1.70672	5.02798e-08	1.04061e-05	29.706	29.706
SLN	2.73635	15.4305	3.94772	5.0314e-08	1.04061e-05	29.7047	29.7047
CA10	-1.37506	0.252824	-1.98379	5.21385e-08	1.06723e-05	29.6356	-29.6356
APOD	-1.94919	0.142389	-2.81209	6.20887e-08	1.09689e-05	29.2971	-29.2971
CDKN3	-0.856729	0.424549	-1.236	6.5189e-08	1.09689e-05	29.2027	-29.2027
CNTNAP3B	0.743922	2.10417	1.07325	6.14297e-08	1.09689e-05	29.3178	29.3178
CPT1A	1.06117	2.88976	1.53095	5.81582e-08	1.09689e-05	29.4238	29.4238
EGR1	-0.673012	0.510169	-0.970952	6.48016e-08	1.09689e-05	29.2142	-29.2142
EGR2	0.887518	2.42909	1.28042	5.8897e-08	1.09689e-05	29.3994	29.3994
FAM110B	-0.93955	0.390804	-1.35548	5.92222e-08	1.09689e-05	29.3887	-29.3887
HEY2	-1.05265	0.349011	-1.51866	5.49113e-08	1.09689e-05	29.5352	-29.5352
ITGA7	0.646389	1.90864	0.932542	5.90132e-08	1.09689e-05	29.3955	29.3955
KCNQ2	-1.19972	0.30128	-1.73083	6.31568e-08	1.09689e-05	29.264	-29.264
KCNQ2	-1.19972	0.30128	-1.73083	6.31568e-08	1.09689e-05	29.264	-29.264
KIF20A	-0.805663	0.446792	-1.16233	5.75344e-08	1.09689e-05	29.4447	-29.4447
LGALS3	0.826165	2.28454	1.1919	6.26884e-08	1.09689e-05	29.2785	29.2785
NBPF10	0.826345	2.28495	1.19216	6.23018e-08	1.09689e-05	29.2905	29.2905
NFKBIA	1.35451	3.87488	1.95415	6.12439e-08	1.09689e-05	29.3236	29.3236
NRCAM	1.11729	3.05656	1.61191	6.40429e-08	1.09689e-05	29.237	29.237
NT5E	-0.988189	0.37225	-1.42566	5.90156e-08	1.09689e-05	29.3955	-29.3955
RAC3	-0.765104	0.465285	-1.10381	5.92756e-08	1.09689e-05	29.3869	-29.3869
SH3KBP1	-0.705926	0.493651	-1.01844	6.22893e-08	1.09689e-05	29.2908	-29.2908
TNFAIP3	1.29544	3.6526	1.86892	5.96041e-08	1.09689e-05	29.3762	29.3762
TP53INP2	0.635326	1.88764	0.916582	6.4566e-08	1.09689e-05	29.2213	29.2213
ZNF217	0.673987	1.96204	0.972357	5.76094e-08	1.09689e-05	29.4422	29.4422
LAMA4	-0.755823	0.469624	-1.09042	6.60104e-08	1.10137e-05	29.1784	-29.1784
DLK1	0.838433	2.31274	1.2096	6.93763e-08	1.10197e-05	29.0821	29.0821
DMRT2	-0.980071	0.375284	-1.41394	6.77756e-08	1.10197e-05	29.1273	-29.1273
FIBIN	-0.979502	0.375498	-1.41312	6.90165e-08	1.10197e-05	29.0921	-29.0921
HAND2	-0.92809	0.395308	-1.33895	6.81385e-08	1.10197e-05	29.1169	-29.1169
HEY1	-1.04086	0.353152	-1.50164	6.89739e-08	1.10197e-05	29.0933	-29.0933
KIF21B	-0.936186	0.392121	-1.35063	6.83473e-08	1.10197e-05	29.111	-29.111
PRC1	-0.710942	0.491182	-1.02567	7.05046e-08	1.10877e-05	29.0508	-29.0508
UNC5C	-2.28352	0.101925	-3.29443	7.09208e-08	1.10877e-05	29.0394	-29.0394
FBXO5	-0.733319	0.480312	-1.05796	7.32721e-08	1.13658e-05	28.9762	-28.9762
CDC20	-0.784676	0.456268	-1.13205	7.71052e-08	1.18272e-05	28.8775	-28.8775
INSM1	1.36047	3.89803	1.96275	7.77295e-08	1.18272e-05	28.8618	28.8618
KIF14	-0.920602	0.398279	-1.32815	7.80338e-08	1.18272e-05	28.8543	-28.8543
GAS2L3	-0.767275	0.464277	-1.10694	8.38149e-08	1.24535e-05	28.7159	-28.7159
METTL7B	1.12109	3.06819	1.61739	8.40477e-08	1.24535e-05	28.7105	28.7105
PHLDB1	-0.617266	0.539417	-0.890526	8.37122e-08	1.24535e-05	28.7182	-28.7182
STAT2	0.683551	1.9809	0.986155	8.48224e-08	1.24752e-05	28.6927	28.6927
HIST1H2AL	-1.01786	0.361368	-1.46846	8.68442e-08	1.26323e-05	28.6471	-28.6471
PBX3	-0.699669	0.49675	-1.00941	8.7764e-08	1.26323e-05	28.6267	-28.6267
RND3	1.03859	2.82522	1.49837	8.77994e-08	1.26323e-05	28.6259	28.6259
PROM1	-0.818408	0.441133	-1.18071	8.85139e-08	1.26435e-05	28.6102	-28.6102
CREBRF	1.15006	3.15839	1.65919	8.95107e-08	1.26496e-05	28.5885	28.5885
SLITRK1	-2.52817	0.0798053	-3.64737	8.98312e-08	1.26496e-05	28.5816	-28.5816
VCAN	-0.802738	0.4481	-1.15811	9.10916e-08	1.27368e-05	28.5546	-28.5546
HIST1H2BF	-1.06889	0.343389	-1.54208	9.17935e-08	1.27452e-05	28.5398	-28.5398
RUBCNL	1.1345	3.10961	1.63674	1.01314e-07	1.39693e-05	28.3487	28.3487
AURKB	-0.95694	0.384066	-1.38057	1.03824e-07	1.40845e-05	28.3013	-28.3013
CENPF	-0.580204	0.559784	-0.837057	1.04205e-07	1.40845e-05	28.2942	-28.2942
CSPG4	-0.930963	0.394174	-1.3431	1.04661e-07	1.40845e-05	28.2858	-28.2858
EPB41L2	-0.646968	0.523631	-0.933378	1.07115e-07	1.40845e-05	28.2409	-28.2409
LRRC4C	-0.717587	0.487928	-1.03526	1.05679e-07	1.40845e-05	28.2671	-28.2671
SORBS1	0.817471	2.26477	1.17936	1.07031e-07	1.40845e-05	28.2425	28.2425
TMEM106C	-0.827445	0.437165	-1.19375	1.06492e-07	1.40845e-05	28.2522	-28.2522
ERBB3	-1.08572	0.337658	-1.56637	1.1212e-07	1.42702e-05	28.1525	-28.1525
GRIA2	-0.646175	0.524046	-0.932234	1.11719e-07	1.42702e-05	28.1595	-28.1595
HIST1H2AB	-1.02129	0.360131	-1.47341	1.11248e-07	1.42702e-05	28.1677	-28.1677
HMGA2	-0.829386	0.436317	-1.19655	1.09962e-07	1.42702e-05	28.1902	-28.1902
NKAIN4	-1.41355	0.243277	-2.03933	1.10646e-07	1.42702e-05	28.1782	-28.1782
IL1RAP	-0.725013	0.484318	-1.04597	1.13913e-07	1.43148e-05	28.1218	-28.1218
TMEM255A	-0.759415	0.46794	-1.0956	1.13888e-07	1.43148e-05	28.1223	-28.1223
AEBP1	-0.637155	0.528795	-0.91922	1.2211e-07	1.43325e-05	27.9874	-27.9874
AK4	-0.882354	0.413808	-1.27297	1.21543e-07	1.43325e-05	27.9964	-27.9964
CCNF	-0.629017	0.533116	-0.907479	1.18848e-07	1.43325e-05	28.0398	-28.0398
CNIH3	0.863362	2.37112	1.24557	1.1635e-07	1.43325e-05	28.0809	28.0809
COL5A3	-2.04277	0.129669	-2.94709	1.17225e-07	1.43325e-05	28.0664	-28.0664
HERPUD1	0.825134	2.28219	1.19042	1.21779e-07	1.43325e-05	27.9926	27.9926
HMGB2	-0.832579	0.434926	-1.20116	1.23402e-07	1.43325e-05	27.967	-27.967
MPC1	0.67244	1.95901	0.970126	1.1762e-07	1.43325e-05	28.0599	28.0599
OSGIN1	1.06437	2.899	1.53556	1.17691e-07	1.43325e-05	28.0587	28.0587
PROX1	0.723039	2.06069	1.04312	1.16966e-07	1.43325e-05	28.0707	28.0707
SEMA6B	-1.11943	0.326466	-1.615	1.21746e-07	1.43325e-05	27.9931	-27.9931
SEZ6L2	0.827344	2.28724	1.1936	1.23438e-07	1.43325e-05	27.9664	27.9664
TMEM97	-0.818261	0.441198	-1.1805	1.20164e-07	1.43325e-05	28.0185	-28.0185
FKBP9	-0.6622	0.515715	-0.955353	1.24944e-07	1.4423e-05	27.943	-27.943
ASPM	-0.799678	0.449474	-1.15369	1.27027e-07	1.45323e-05	27.911	-27.911
SLC16A3	-1.26689	0.281706	-1.82774	1.27354e-07	1.45323e-05	27.906	-27.906
KIFC1	-0.718953	0.487262	-1.03723	1.29959e-07	1.47447e-05	27.8668	-27.8668
KIFC1	-0.718953	0.487262	-1.03723	1.29959e-07	1.47447e-05	27.8668	-27.8668
KIFC1	-0.718953	0.487262	-1.03723	1.29959e-07	1.47447e-05	27.8668	-27.8668
KIFC1	-0.718953	0.487262	-1.03723	1.29959e-07	1.47447e-05	27.8668	-27.8668
SPAG5	-0.675956	0.50867	-0.975198	1.31425e-07	1.48264e-05	27.8451	-27.8451
CA8	-1.10422	0.331469	-1.59305	1.33382e-07	1.48369e-05	27.8165	-27.8165
PTK2B	0.738293	2.09236	1.06513	1.33049e-07	1.48369e-05	27.8214	27.8214
SLC25A29	0.640374	1.89719	0.923864	1.3376e-07	1.48369e-05	27.8111	27.8111
CLU	0.705267	2.02439	1.01749	1.35451e-07	1.48584e-05	27.7867	27.7867
SLC16A14	-0.794244	0.451923	-1.14585	1.35368e-07	1.48584e-05	27.7879	-27.7879
HIST1H4E	-0.913938	0.400942	-1.31853	1.3685e-07	1.48676e-05	27.7669	-27.7669
NCAPD2	-0.703982	0.494612	-1.01563	1.37032e-07	1.48676e-05	27.7643	-27.7643
CDON	0.729066	2.07314	1.05182	1.39306e-07	1.49185e-05	27.7325	27.7325
ENO1	-0.703095	0.495051	-1.01435	1.38547e-07	1.49185e-05	27.743	-27.743
HS6ST1	0.663337	1.94126	0.956992	1.39756e-07	1.49185e-05	27.7262	27.7262
FABP5	-0.920179	0.398448	-1.32754	1.42997e-07	1.50802e-05	27.6819	-27.6819
HIST1H2BM	-1.08451	0.338068	-1.56461	1.43549e-07	1.50802e-05	27.6744	-27.6744
NASP	-0.67817	0.507545	-0.978392	1.42887e-07	1.50802e-05	27.6833	-27.6833
CPXM1	-0.889513	0.410856	-1.2833	1.44488e-07	1.5099e-05	27.6618	-27.6618
AMOT	-1.02934	0.357243	-1.48502	1.54209e-07	1.55153e-05	27.5359	-27.5359
CDCA7	-0.759732	0.467792	-1.09606	1.53322e-07	1.55153e-05	27.547	-27.547
FAM111B	-0.70099	0.496094	-1.01131	1.55992e-07	1.55153e-05	27.5136	-27.5136
GTSE1	-0.655122	0.519379	-0.945141	1.53245e-07	1.55153e-05	27.548	-27.548
IGF2R	0.701909	2.0176	1.01264	1.49939e-07	1.55153e-05	27.5902	27.5902
PLK1	-0.766882	0.464459	-1.10638	1.56286e-07	1.55153e-05	27.51	-27.51
RAP1GAP	-1.23911	0.289642	-1.78766	1.50988e-07	1.55153e-05	27.5767	-27.5767
RGS16	1.20452	3.33516	1.73776	1.55142e-07	1.55153e-05	27.5242	27.5242
SQSTM1	0.845582	2.32933	1.21992	1.52051e-07	1.55153e-05	27.5631	27.5631
TPX2	-0.767451	0.464195	-1.1072	1.5334e-07	1.55153e-05	27.5468	-27.5468
APBB2	-0.557204	0.572808	-0.803876	1.5974e-07	1.56073e-05	27.4677	-27.4677
KLF6	0.898702	2.45641	1.29655	1.59801e-07	1.56073e-05	27.467	27.467
PGK1	-0.728188	0.482783	-1.05055	1.61827e-07	1.56073e-05	27.4426	-27.4426
PTTG1	-0.767789	0.464038	-1.10768	1.63662e-07	1.56073e-05	27.4208	-27.4208
SOX9	-0.82921	0.436394	-1.1963	1.64569e-07	1.56073e-05	27.4101	-27.4101
TK1	-0.952688	0.385703	-1.37444	1.63861e-07	1.56073e-05	27.4184	-27.4184
VEGFA	-0.910037	0.402509	-1.31291	1.62381e-07	1.56073e-05	27.436	-27.436
VSTM2B	-0.979336	0.37556	-1.41288	1.65074e-07	1.56073e-05	27.4042	-27.4042
XYLT1	-0.946275	0.388184	-1.36519	1.64373e-07	1.56073e-05	27.4124	-27.4124
ZC3H12C	0.777932	2.17697	1.12232	1.61481e-07	1.56073e-05	27.4467	27.4467
ADAMTS15	-0.75803	0.468589	-1.09361	1.77279e-07	1.561e-05	27.2662	-27.2662
ALDH3A2	0.593587	1.81047	0.856365	1.77603e-07	1.561e-05	27.2627	27.2627
ARHGAP11A	-0.741257	0.476515	-1.06941	1.79982e-07	1.561e-05	27.237	-27.237
ARHGAP11A	-0.741257	0.476515	-1.06941	1.79982e-07	1.561e-05	27.237	-27.237
ARHGAP11A	-0.741257	0.476515	-1.06941	1.79982e-07	1.561e-05	27.237	-27.237
C2orf72	-0.714843	0.489269	-1.0313	1.6823e-07	1.561e-05	27.3676	-27.3676
CENPH	-0.773349	0.461465	-1.11571	1.74073e-07	1.561e-05	27.3015	-27.3015
CNTNAP1	0.613108	1.84616	0.884527	1.7262e-07	1.561e-05	27.3177	27.3177
DCLK2	-0.513951	0.598128	-0.741475	1.76367e-07	1.561e-05	27.2762	-27.2762
DDX12P	-0.958745	0.383374	-1.38318	1.81612e-07	1.561e-05	27.2196	-27.2196
E2F2	-0.812561	0.44372	-1.17228	1.79585e-07	1.561e-05	27.2413	-27.2413
E2F2	-0.812561	0.44372	-1.17228	1.79585e-07	1.561e-05	27.2413	-27.2413
HAPLN1	-1.47424	0.228952	-2.12688	1.71307e-07	1.561e-05	27.3325	-27.3325
HIST1H2AD	-1.04064	0.35323	-1.50132	1.79891e-07	1.561e-05	27.238	-27.238
HIST1H2AM	-0.988627	0.372087	-1.42629	1.73994e-07	1.561e-05	27.3024	-27.3024
HJURP	-0.617116	0.539498	-0.890311	1.81584e-07	1.561e-05	27.2199	-27.2199
LGR4	0.801481	2.22884	1.15629	1.69309e-07	1.561e-05	27.3552	27.3552
MAGI2	-0.947502	0.387708	-1.36696	1.68989e-07	1.561e-05	27.3588	-27.3588
NR1D1	0.735202	2.0859	1.06067	1.69977e-07	1.561e-05	27.3476	27.3476
OLIG2	-1.15302	0.315682	-1.66345	1.70113e-07	1.561e-05	27.346	-27.346
PODXL	0.766289	2.15177	1.10552	1.68411e-07	1.561e-05	27.3655	27.3655
SEZ6L	0.934966	2.54713	1.34887	1.78822e-07	1.561e-05	27.2495	27.2495
TNFAIP6	-1.01783	0.361379	-1.46841	1.80174e-07	1.561e-05	27.2349	-27.2349
UBE2C	-0.78281	0.45712	-1.12936	1.7448e-07	1.561e-05	27.297	-27.297
CRYAB	1.57727	4.84174	2.27553	1.83095e-07	1.56696e-05	27.2038	27.2038
CCNB2	-0.885449	0.412529	-1.27743	1.83887e-07	1.56698e-05	27.1955	-27.1955
BUB1	-0.791224	0.45329	-1.14149	1.86926e-07	1.56902e-05	27.1638	-27.1638
CHAF1A	-0.670146	0.511634	-0.966816	1.85024e-07	1.56902e-05	27.1836	-27.1836
IGF2	-0.8739	0.417321	-1.26077	1.87891e-07	1.56902e-05	27.1539	-27.1539
NRARP	-1.19127	0.303834	-1.71864	1.88077e-07	1.56902e-05	27.1519	-27.1519
SHISA7	-1.41085	0.243936	-2.03543	1.86696e-07	1.56902e-05	27.1662	-27.1662
C19orf48	-0.578178	0.56092	-0.834134	1.94445e-07	1.57529e-05	27.0876	-27.0876
FAM49A	-0.951069	0.386328	-1.3721	1.9263e-07	1.57529e-05	27.1057	-27.1057
GEM	1.07487	2.92961	1.55071	1.95125e-07	1.57529e-05	27.0808	27.0808
LYPD1	-0.686931	0.503118	-0.991031	1.94824e-07	1.57529e-05	27.0838	-27.0838
MYBL1	-0.662253	0.515688	-0.955429	1.91266e-07	1.57529e-05	27.1194	-27.1194
PAQR4	-0.719559	0.486967	-1.0381	1.89964e-07	1.57529e-05	27.1326	-27.1326
PHGDH	-0.601028	0.548248	-0.867101	1.94718e-07	1.57529e-05	27.0848	-27.0848
SPARC	0.647772	1.91128	0.934538	1.95176e-07	1.57529e-05	27.0803	27.0803
ADCY1	-0.779773	0.45851	-1.12498	1.98041e-07	1.59151e-05	27.0521	-27.0521
BCAN	-0.903222	0.405262	-1.30307	1.98789e-07	1.59151e-05	27.0449	-27.0449
FBXO32	1.25907	3.52216	1.81646	2.01928e-07	1.60871e-05	27.0146	27.0146
RIMS4	-1.16783	0.311041	-1.68482	2.02558e-07	1.60871e-05	27.0085	-27.0085
DLL1	0.748243	2.11328	1.07949	2.03806e-07	1.60923e-05	26.9967	26.9967
DLL1	0.748243	2.11328	1.07949	2.03806e-07	1.60923e-05	26.9967	26.9967
MBNL3	-1.34697	0.260028	-1.94326	2.04244e-07	1.60923e-05	26.9925	-26.9925
ATAD2	-0.700395	0.496389	-1.01046	2.09098e-07	1.61543e-05	26.9471	-26.9471
CHAC1	1.59419	4.92434	2.29993	2.07664e-07	1.61543e-05	26.9604	26.9604
RTKN2	-0.565914	0.567841	-0.816441	2.08874e-07	1.61543e-05	26.9492	-26.9492
SMC4	-0.630208	0.532481	-0.909198	2.06404e-07	1.61543e-05	26.9722	-26.9722
TTLL12	-0.613205	0.541612	-0.884667	2.09088e-07	1.61543e-05	26.9472	-26.9472
HOXA13	-1.12607	0.324306	-1.62457	2.10823e-07	1.61618e-05	26.9312	-26.9312
IRF9	0.913806	2.4938	1.31834	2.10172e-07	1.61618e-05	26.9372	26.9372
MCM10	-0.701223	0.495979	-1.01165	2.15272e-07	1.64393e-05	26.8909	-26.8909
SKP2	-0.824475	0.438465	-1.18947	2.17093e-07	1.65149e-05	26.8746	-26.8746
AURKA	-0.732531	0.480691	-1.05682	2.23606e-07	1.6786e-05	26.8175	-26.8175
MDFI	-1.43108	0.239051	-2.06461	2.23562e-07	1.6786e-05	26.8179	-26.8179
NFKB2	0.888296	2.43098	1.28154	2.23382e-07	1.6786e-05	26.8194	26.8194
NOTCH2NL	0.742135	2.10042	1.07068	2.24039e-07	1.6786e-05	26.8137	26.8137
MAPK10	0.682723	1.97926	0.984961	2.2604e-07	1.68723e-05	26.7966	26.7966
AHNAK2	1.76012	5.81311	2.53931	2.29051e-07	1.7033e-05	26.771	26.771
KNL1	-0.813232	0.443423	-1.17325	2.30082e-07	1.70458e-05	26.7623	-26.7623
EPHA4	1.02277	2.78088	1.47554	2.32973e-07	1.71294e-05	26.7382	26.7382
HIST1H2BK	-0.92308	0.397294	-1.33172	2.34661e-07	1.71294e-05	26.7242	-26.7242
LRRC4	-0.814771	0.442741	-1.17547	2.33829e-07	1.71294e-05	26.7311	-26.7311
2023-09-09	-0.586444	0.556302	-0.84606	2.34146e-07	1.71294e-05	26.7285	-26.7285
2023-09-09	-0.586444	0.556302	-0.84606	2.34146e-07	1.71294e-05	26.7285	-26.7285
GADD45B	1.71477	5.55542	2.47389	2.35778e-07	1.71479e-05	26.7151	26.7151
GRK5	0.667161	1.9487	0.962509	2.4037e-07	1.73306e-05	26.6778	26.6778
HIST1H2BO	-1.0014	0.367363	-1.44472	2.40965e-07	1.73306e-05	26.673	-26.673
LPAR4	-1.24199	0.288808	-1.79182	2.39389e-07	1.73306e-05	26.6857	-26.6857
TACC3	-0.698277	0.497442	-1.0074	2.41782e-07	1.73306e-05	26.6665	-26.6665
CALM3	-0.572084	0.564348	-0.825343	2.45766e-07	1.7485e-05	26.6349	-26.6349
GNAI1	-1.11457	0.328057	-1.60798	2.46234e-07	1.7485e-05	26.6312	-26.6312
HOXD11	-0.747244	0.47367	-1.07804	2.46577e-07	1.7485e-05	26.6285	-26.6285
CSPG5	-0.789083	0.454261	-1.13841	2.5298e-07	1.77488e-05	26.579	-26.579
P2RX7	0.544547	1.72383	0.785615	2.52758e-07	1.77488e-05	26.5807	26.5807
RAD51AP1	-0.75996	0.467685	-1.09639	2.52143e-07	1.77488e-05	26.5854	-26.5854
RLBP1	-1.28775	0.27589	-1.85783	2.54003e-07	1.77579e-05	26.5712	-26.5712
TGFBI	-1.0309	0.356687	-1.48727	2.56127e-07	1.78435e-05	26.5551	-26.5551
PIF1	-0.860055	0.423139	-1.2408	2.57722e-07	1.78918e-05	26.5431	-26.5431
FIGNL1	-0.817871	0.44137	-1.17994	2.58867e-07	1.79087e-05	26.5346	-26.5346
KCTD16	0.647752	1.91124	0.934509	2.5985e-07	1.79143e-05	26.5272	26.5272
CDCA3	-0.619749	0.538079	-0.894109	2.62171e-07	1.79496e-05	26.5101	-26.5101
SLC5A3	0.967297	2.63082	1.39551	2.61468e-07	1.79496e-05	26.5152	26.5152
OVOS2	-1.50741	0.221482	-2.17474	2.63385e-07	1.79708e-05	26.5011	-26.5011
OVOS2	-1.50741	0.221482	-2.17474	2.63385e-07	1.79708e-05	26.5011	-26.5011
BUB1B	-0.740039	0.477095	-1.06765	2.66529e-07	1.8116e-05	26.4782	-26.4782
DUSP4	0.727667	2.07024	1.0498	2.68237e-07	1.8116e-05	26.4659	26.4659
TROAP	-0.725454	0.484105	-1.04661	2.6825e-07	1.8116e-05	26.4658	-26.4658
CA9	-2.92976	0.0534101	-4.22674	2.75099e-07	1.81653e-05	26.4171	-26.4171
DNAJC1	-0.6479	0.523143	-0.934722	2.75776e-07	1.81653e-05	26.4123	-26.4123
HIST1H3I	-0.929604	0.39471	-1.34114	2.7813e-07	1.81653e-05	26.3959	-26.3959
LRFN1	-1.0114	0.363709	-1.45914	2.71626e-07	1.81653e-05	26.4416	-26.4416
NAV2	0.817964	2.26588	1.18007	2.77352e-07	1.81653e-05	26.4013	26.4013
OLFM2	-1.2296	0.29241	-1.77394	2.76669e-07	1.81653e-05	26.4061	-26.4061
PLA2G4C	1.52074	4.57561	2.19397	2.72564e-07	1.81653e-05	26.435	26.435
PTPRD	-0.663062	0.515271	-0.956596	2.74452e-07	1.81653e-05	26.4216	-26.4216
PTPRD	-0.663062	0.515271	-0.956596	2.74452e-07	1.81653e-05	26.4216	-26.4216
SMTN	-0.926317	0.39601	-1.33639	2.74899e-07	1.81653e-05	26.4185	-26.4185
SPRY4	-0.562968	0.569517	-0.81219	2.72601e-07	1.81653e-05	26.4347	-26.4347
DTL	-0.760805	0.46729	-1.09761	2.79733e-07	1.82099e-05	26.3848	-26.3848
OSBP2	0.745853	2.10824	1.07604	2.80646e-07	1.82099e-05	26.3785	26.3785
HIST1H2BI	-1.09727	0.33378	-1.58303	2.84053e-07	1.8252e-05	26.3552	-26.3552
MXD3	-0.681232	0.505993	-0.982809	2.83336e-07	1.8252e-05	26.3601	-26.3601
RBPJ	-0.491402	0.611768	-0.708943	2.83503e-07	1.8252e-05	26.3589	-26.3589
AGT	0.704451	2.02274	1.01631	2.86927e-07	1.83772e-05	26.3358	26.3358
SLC1A1	-0.752396	0.471236	-1.08548	2.87974e-07	1.8385e-05	26.3287	-26.3287
EZR	0.597738	1.818	0.862354	2.89114e-07	1.83986e-05	26.3211	26.3211
ZNF460	0.485727	1.62536	0.700755	2.92173e-07	1.85339e-05	26.3008	26.3008
CH17-472G23.4	0.629505	1.87668	0.908184	2.95361e-07	1.85762e-05	26.2798	26.2798
COL4A3BP	0.666462	1.94734	0.961501	2.99331e-07	1.85762e-05	26.254	26.254
DNMT1	-0.454143	0.634992	-0.655189	3.01389e-07	1.85762e-05	26.2408	-26.2408
FAM64A	-0.882671	0.413676	-1.27343	2.98012e-07	1.85762e-05	26.2625	-26.2625
GLB1L2	-0.8118	0.444058	-1.17118	3.05004e-07	1.85762e-05	26.2178	-26.2178
HIST1H2AI	-0.985004	0.373438	-1.42106	3.04897e-07	1.85762e-05	26.2184	-26.2184
IGFBP2	-0.641825	0.526331	-0.925958	2.98039e-07	1.85762e-05	26.2624	-26.2624
NLGN3	-0.579855	0.55998	-0.836554	3.04008e-07	1.85762e-05	26.2241	-26.2241
RASSF8	0.914129	2.4946	1.31881	3.02903e-07	1.85762e-05	26.2311	26.2311
RFC4	-0.620619	0.537612	-0.895364	2.99139e-07	1.85762e-05	26.2553	-26.2553
TOP2A	-0.814988	0.442644	-1.17578	3.03671e-07	1.85762e-05	26.2262	-26.2262
TRIO	-0.49172	0.611573	-0.709402	3.02463e-07	1.85762e-05	26.2339	-26.2339
TUBB4B	-0.659231	0.517249	-0.951069	3.02722e-07	1.85762e-05	26.2323	-26.2323
HNRNPD	-0.552061	0.575762	-0.796456	3.09639e-07	1.87626e-05	26.1886	-26.1886
LRRK2	-1.17309	0.309411	-1.69241	3.09953e-07	1.87626e-05	26.1867	-26.1867
SLC29A1	-0.968248	0.379748	-1.39689	3.13952e-07	1.89469e-05	26.1619	-26.1619
TNR	-1.12151	0.325788	-1.61799	3.16896e-07	1.90666e-05	26.1439	-26.1439
GSG2	-0.682191	0.505508	-0.984193	3.20569e-07	1.91637e-05	26.1216	-26.1216
HELLS	-0.475147	0.621793	-0.685493	3.21406e-07	1.91637e-05	26.1166	-26.1166
LYST	0.717702	2.04972	1.03543	3.19985e-07	1.91637e-05	26.1252	26.1252
HOXD10	-0.627287	0.534039	-0.904984	3.23098e-07	1.92069e-05	26.1065	-26.1065
FOSB	1.46485	4.3269	2.11333	3.25814e-07	1.92191e-05	26.0903	26.0903
NUSAP1	-0.782373	0.45732	-1.12873	3.25245e-07	1.92191e-05	26.0937	-26.0937
UBE2S	-0.578995	0.560461	-0.835313	3.26207e-07	1.92191e-05	26.088	-26.088
NEIL3	-0.751243	0.47178	-1.08381	3.33062e-07	1.95649e-05	26.0478	-26.0478
ERBB4	-0.832606	0.434915	-1.2012	3.34124e-07	1.95694e-05	26.0417	-26.0417
DDX11	-0.550086	0.5769	-0.793606	3.36319e-07	1.95825e-05	26.029	-26.029
TIMELESS	-0.557633	0.572563	-0.804494	3.35674e-07	1.95825e-05	26.0328	-26.0328
CENPE	-0.754111	0.470429	-1.08795	3.38038e-07	1.96217e-05	26.0192	-26.0192
FAM162A	-0.84828	0.428151	-1.22381	3.3897e-07	1.96217e-05	26.0139	-26.0139
DUSP3	0.580574	1.78706	0.837592	3.41054e-07	1.96849e-05	26.0021	26.0021
RNF26	-0.579329	0.560274	-0.835796	3.42433e-07	1.97073e-05	25.9943	-25.9943
ZCCHC12	-1.07387	0.341683	-1.54927	3.44634e-07	1.97766e-05	25.9819	-25.9819
KIF15	-0.745809	0.47435	-1.07597	3.47482e-07	1.97859e-05	25.966	-25.966
KIF15	-0.745809	0.47435	-1.07597	3.47482e-07	1.97859e-05	25.966	-25.966
MCM6	-0.72706	0.483328	-1.04893	3.47785e-07	1.97859e-05	25.9643	-25.9643
PFKP	-0.445244	0.640668	-0.642351	3.47461e-07	1.97859e-05	25.9661	-25.9661
HIST1H2BJ	-1.11053	0.329384	-1.60216	3.51909e-07	1.99633e-05	25.9416	-25.9416
RIMBP3C	-1.11993	0.326302	-1.61572	3.53442e-07	1.99861e-05	25.9332	-25.9332
TPRG1L	0.703285	2.02038	1.01463	3.54325e-07	1.99861e-05	25.9284	25.9284
CNTNAP5	-1.81063	0.163551	-2.61219	3.5593e-07	2.00198e-05	25.9196	-25.9196
MKI67	-0.600976	0.548276	-0.867025	3.57397e-07	2.00455e-05	25.9117	-25.9117
SYP	-0.588452	0.555186	-0.848957	3.60549e-07	2.01087e-05	25.8947	-25.8947
TCP11L2	1.22469	3.40311	1.76685	3.60396e-07	2.01087e-05	25.8956	25.8956
DHX15	-0.503923	0.604156	-0.727007	3.62307e-07	2.01501e-05	25.8854	-25.8854
CAMK2A	1.21693	3.37681	1.75566	3.64629e-07	2.02226e-05	25.873	25.873
ADAMTS14	0.672868	1.95985	0.970743	3.66405e-07	2.02645e-05	25.8636	25.8636
ITPKB	0.498157	1.64569	0.718689	3.6768e-07	2.02786e-05	25.8569	25.8569
IQGAP3	-0.613707	0.54134	-0.885393	3.75216e-07	2.05799e-05	25.8178	-25.8178
NEK2	-0.814785	0.442734	-1.17549	3.74807e-07	2.05799e-05	25.8199	-25.8199
OLIG1	-1.24127	0.289018	-1.79077	3.81568e-07	2.08706e-05	25.7854	-25.7854
CEP55	-0.712089	0.490618	-1.02733	3.86029e-07	2.09288e-05	25.7629	-25.7629
ICAM1	1.96468	7.13259	2.83443	3.85101e-07	2.09288e-05	25.7676	25.7676
PMP2	-0.889201	0.410984	-1.28285	3.87902e-07	2.09288e-05	25.7536	-25.7536
2023-09-06	-0.513102	0.598636	-0.740249	3.87559e-07	2.09288e-05	25.7553	-25.7553
TUBA1B	-0.826127	0.437741	-1.19185	3.84853e-07	2.09288e-05	25.7688	-25.7688
NET1	-0.645583	0.524357	-0.931379	3.89837e-07	2.09762e-05	25.744	-25.744
VLDLR	0.477937	1.61274	0.689518	3.93284e-07	2.11045e-05	25.727	25.727
ALDH1B1	-0.80064	0.449042	-1.15508	3.97977e-07	2.12223e-05	25.7041	-25.7041
HIST1H4L	-1.11023	0.329484	-1.60172	3.97621e-07	2.12223e-05	25.7058	-25.7058
SCN3A	-0.832896	0.434788	-1.20162	3.98687e-07	2.12223e-05	25.7007	-25.7007
BCHE	-1.01754	0.361483	-1.468	4.0156e-07	2.12927e-05	25.6868	-25.6868
RHOU	0.593354	1.81005	0.856029	4.02153e-07	2.12927e-05	25.684	25.684
BEX1	-0.643128	0.525646	-0.927837	4.10849e-07	2.13304e-05	25.6427	-25.6427
CENPI	-0.654425	0.519741	-0.944136	4.10353e-07	2.13304e-05	25.645	-25.645
EHD3	-0.731432	0.48122	-1.05523	4.11504e-07	2.13304e-05	25.6396	-25.6396
EIF2AK3	0.598745	1.81983	0.863807	4.12534e-07	2.13304e-05	25.6348	25.6348
GOLGA3	0.574581	1.77639	0.828946	4.08576e-07	2.13304e-05	25.6534	25.6534
HAUS7	-0.687256	0.502954	-0.9915	4.07816e-07	2.13304e-05	25.657	-25.657
HPCAL4	-0.693723	0.499712	-1.00083	4.10456e-07	2.13304e-05	25.6445	-25.6445
PLK4	-0.801275	0.448756	-1.156	4.06353e-07	2.13304e-05	25.6639	-25.6639
TBX2	1.02209	2.77899	1.47456	4.04082e-07	2.13304e-05	25.6747	25.6747
PCDH15	-0.585723	0.556703	-0.84502	4.14004e-07	2.13508e-05	25.6279	-25.6279
HIST1H2BH	-0.880177	0.414709	-1.26983	4.19774e-07	2.15923e-05	25.6012	-25.6012
EZH2	-0.506433	0.602642	-0.730628	4.21293e-07	2.16144e-05	25.5942	-25.5942
CNRIP1	-1.13474	0.321504	-1.63709	4.24709e-07	2.16221e-05	25.5787	-25.5787
SOX6	-0.604017	0.546611	-0.871413	4.23464e-07	2.16221e-05	25.5843	-25.5843
TNK2	-0.578778	0.560583	-0.835	4.24297e-07	2.16221e-05	25.5805	-25.5805
CBX5	-0.522959	0.592764	-0.754471	4.34503e-07	2.20566e-05	25.5347	-25.5347
CHAD	-2.38708	0.0918975	-3.44383	4.35466e-07	2.20566e-05	25.5304	-25.5304
PLCXD1	-0.835659	0.433589	-1.2056	4.38428e-07	2.21501e-05	25.5173	-25.5173
MCM2	-0.780127	0.458348	-1.12548	4.43039e-07	2.23262e-05	25.4971	-25.4971
RIT2	-1.30277	0.271778	-1.8795	4.45754e-07	2.24062e-05	25.4854	-25.4854
ANLN	-0.695095	0.499027	-1.00281	4.52494e-07	2.25535e-05	25.4564	-25.4564
GMNN	-0.743531	0.475432	-1.07269	4.51894e-07	2.25535e-05	25.459	-25.459
KIAA0101	-0.746444	0.474049	-1.07689	4.53084e-07	2.25535e-05	25.4539	-25.4539
SLC7A11	0.946696	2.57718	1.36579	4.53228e-07	2.25535e-05	25.4533	25.4533
CACNG7	-0.501967	0.605339	-0.724185	4.58551e-07	2.26481e-05	25.4307	-25.4307
NKAIN3	0.828014	2.28877	1.19457	4.58148e-07	2.26481e-05	25.4324	25.4324
PRR11	-0.57118	0.564859	-0.824038	4.58212e-07	2.26481e-05	25.4322	-25.4322
CACNA1E	0.593606	1.8105	0.856392	4.62922e-07	2.28072e-05	25.4124	25.4124
GLCCI1	-0.460498	0.630969	-0.664358	4.65359e-07	2.28706e-05	25.4023	-25.4023
KIF22	-0.691957	0.500595	-0.998284	4.68079e-07	2.29474e-05	25.3911	-25.3911
ADM	1.03944	2.82764	1.4996	4.70444e-07	2.30066e-05	25.3813	25.3813
GRIN2D	-0.557991	0.572358	-0.805011	4.7523e-07	2.31835e-05	25.3618	-25.3618
RNF145	0.583786	1.79281	0.842225	4.7792e-07	2.32576e-05	25.3509	25.3509
FCRLA	-0.80467	0.447235	-1.16089	4.82059e-07	2.33446e-05	25.3343	-25.3343
UBE2T	-0.901427	0.40599	-1.30048	4.81928e-07	2.33446e-05	25.3348	-25.3348
PRKAA2	-0.49999	0.606537	-0.721333	4.83345e-07	2.33499e-05	25.3292	-25.3292
NCAPH	-0.854551	0.425474	-1.23286	4.89484e-07	2.35319e-05	25.3048	-25.3048
NUAK2	0.791012	2.20563	1.14119	4.89057e-07	2.35319e-05	25.3065	25.3065
LIMS2	-2.78621	0.0616545	-4.01965	4.92575e-07	2.36234e-05	25.2927	-25.2927
CASP7	0.952814	2.593	1.37462	4.94723e-07	2.36692e-05	25.2843	25.2843
MYBL2	-0.865197	0.420969	-1.24821	4.96746e-07	2.37089e-05	25.2764	-25.2764
CSMD3	-0.935334	0.392455	-1.3494	5.03173e-07	2.37791e-05	25.2516	-25.2516
HIST1H4H	-1.22101	0.294931	-1.76155	5.0714e-07	2.37791e-05	25.2365	-25.2365
IGFBP4	-0.959295	0.383163	-1.38397	5.07799e-07	2.37791e-05	25.234	-25.234
KIF11	-0.79863	0.449945	-1.15218	5.03104e-07	2.37791e-05	25.2519	-25.2519
PM20D2	-0.60917	0.543802	-0.878847	5.0697e-07	2.37791e-05	25.2371	-25.2371
SCD	0.701839	2.01746	1.01254	5.03884e-07	2.37791e-05	25.2489	25.2489
STIL	-0.524114	0.59208	-0.756136	5.00504e-07	2.37791e-05	25.2619	-25.2619
TRIP13	-0.767038	0.464387	-1.1066	5.04967e-07	2.37791e-05	25.2448	-25.2448
ANAPC11	-0.594088	0.552066	-0.857087	5.11047e-07	2.38714e-05	25.2217	-25.2217
C3orf70	-0.724454	0.484589	-1.04517	5.12267e-07	2.38714e-05	25.2171	-25.2171
CASK	-0.615431	0.540408	-0.88788	5.14662e-07	2.38714e-05	25.2081	-25.2081
DDIT3	0.817286	2.26435	1.17909	5.14703e-07	2.38714e-05	25.2079	25.2079
HIST2H4A	-1.077	0.340615	-1.55379	5.16984e-07	2.38714e-05	25.1994	-25.1994
RDH10	0.884152	2.42093	1.27556	5.16151e-07	2.38714e-05	25.2025	25.2025
TRAM2	0.51921	1.6807	0.749061	5.18279e-07	2.38757e-05	25.1946	25.1946
CORO2A	-0.515602	0.597141	-0.743856	5.23867e-07	2.39133e-05	25.1739	-25.1739
FOXM1	-0.668611	0.51242	-0.964602	5.22971e-07	2.39133e-05	25.1772	-25.1772
HIST1H1C	-0.891921	0.409867	-1.28677	5.25117e-07	2.39133e-05	25.1693	-25.1693
NCAPG	-0.676865	0.508208	-0.97651	5.2327e-07	2.39133e-05	25.1761	-25.1761
RCAN1	0.632895	1.88305	0.913075	5.24638e-07	2.39133e-05	25.1711	25.1711
PLEKHM1	0.680509	1.97488	0.981767	5.27212e-07	2.39538e-05	25.1616	25.1616
PLEKHM1	0.680509	1.97488	0.981767	5.27212e-07	2.39538e-05	25.1616	25.1616
PLEKHM1	0.680509	1.97488	0.981767	5.27212e-07	2.39538e-05	25.1616	25.1616
ERFE	-0.969037	0.379448	-1.39802	5.36213e-07	2.41296e-05	25.129	-25.129
H2BFS	-0.951632	0.386111	-1.37291	5.40501e-07	2.41296e-05	25.1136	-25.1136
HIST1H2AE	-0.926884	0.395785	-1.33721	5.40806e-07	2.41296e-05	25.1125	-25.1125
KPNA2	-0.5753	0.562536	-0.829982	5.38911e-07	2.41296e-05	25.1193	-25.1193
PPP1R16B	-1.66423	0.189336	-2.40098	5.36377e-07	2.41296e-05	25.1284	-25.1284
PPP2R3B	-0.535035	0.585649	-0.771892	5.37769e-07	2.41296e-05	25.1234	-25.1234
PPP2R3B	-0.535035	0.585649	-0.771892	5.37769e-07	2.41296e-05	25.1234	-25.1234
PPP2R3B	-0.535035	0.585649	-0.771892	5.37769e-07	2.41296e-05	25.1234	-25.1234
RBL1	-0.597286	0.550303	-0.861702	5.32939e-07	2.41296e-05	25.1408	-25.1408
UCK2	-0.535663	0.585281	-0.772798	5.36245e-07	2.41296e-05	25.1289	-25.1289
CRIM1	0.75077	2.11863	1.08313	5.49889e-07	2.44799e-05	25.0804	25.0804
CRIM1	0.75077	2.11863	1.08313	5.49889e-07	2.44799e-05	25.0804	25.0804
ASIC1	-0.623	0.536333	-0.8988	5.56204e-07	2.4562e-05	25.0584	-25.0584
CCDC74A	-1.06382	0.345136	-1.53476	5.54664e-07	2.4562e-05	25.0637	-25.0637
RELB	1.01355	2.75537	1.46225	5.54971e-07	2.4562e-05	25.0627	25.0627
TACC1	0.481889	1.61913	0.69522	5.56681e-07	2.4562e-05	25.0567	25.0567
WLS	-0.748621	0.473018	-1.08003	5.5819e-07	2.4574e-05	25.0515	-25.0515
TNFAIP8L1	-0.45453	0.634746	-0.655748	5.60085e-07	2.46028e-05	25.045	-25.045
HIST1H2BG	-0.935139	0.392531	-1.34912	5.62524e-07	2.46554e-05	25.0366	-25.0366
HIST1H1B	-1.05232	0.349126	-1.51818	5.63837e-07	2.46585e-05	25.0321	-25.0321
LIF	1.5133	4.54169	2.18323	5.65786e-07	2.46894e-05	25.0254	25.0254
ATAD5	-0.563078	0.569453	-0.81235	5.68734e-07	2.47094e-05	25.0154	-25.0154
SHOX2	-0.697985	0.497587	-1.00698	5.6815e-07	2.47094e-05	25.0174	-25.0174
PLCB1	-0.590341	0.554138	-0.851682	5.70147e-07	2.47167e-05	25.0106	-25.0106
POLD1	-0.652431	0.520778	-0.941259	5.74002e-07	2.48297e-05	24.9977	-24.9977
MFGE8	-0.417191	0.658895	-0.601879	5.75345e-07	2.48337e-05	24.9931	-24.9931
RRAGC	0.527999	1.69554	0.761742	5.79867e-07	2.49745e-05	24.9781	24.9781
KLRC2	-2.37315	0.0931867	-3.42373	5.8235e-07	2.50272e-05	24.9698	-24.9698
KIAA0513	0.577842	1.78219	0.83365	5.86367e-07	2.50941e-05	24.9566	24.9566
LNPK	-0.596774	0.550585	-0.860962	5.86434e-07	2.50941e-05	24.9563	-24.9563
CITED2	0.704053	2.02193	1.01573	5.87951e-07	2.51049e-05	24.9514	24.9514
PDE4DIP	0.486873	1.62722	0.70241	5.91629e-07	2.52077e-05	24.9393	24.9393
JUN	0.642082	1.90043	0.926329	5.92913e-07	2.52083e-05	24.9352	24.9352
CDC45	-0.805589	0.446825	-1.16222	5.98763e-07	2.52946e-05	24.9162	-24.9162
CDK2	-0.503591	0.604357	-0.726528	5.97856e-07	2.52946e-05	24.9192	-24.9192
FAM46C	-1.04561	0.351479	-1.50849	5.96235e-07	2.52946e-05	24.9244	-24.9244
ATF3	1.3423	3.82782	1.93652	6.03845e-07	2.54551e-05	24.8999	24.8999
MIS18BP1	-0.595326	0.551383	-0.858874	6.10679e-07	2.56886e-05	24.8782	-24.8782
NETO1	-0.839317	0.432006	-1.21088	6.13719e-07	2.57619e-05	24.8687	-24.8687
HIST1H1E	-0.80687	0.446253	-1.16407	6.23051e-07	2.60985e-05	24.8396	-24.8396
HIST1H3B	-1.12053	0.326106	-1.61659	6.30504e-07	2.63551e-05	24.8167	-24.8167
HIST1H4C	-1.22029	0.295144	-1.76051	6.33948e-07	2.64433e-05	24.8062	-24.8062
CHRDL1	-0.796354	0.45097	-1.1489	6.37688e-07	2.64881e-05	24.7948	-24.7948
TPI1	-0.553461	0.574957	-0.798475	6.3734e-07	2.64881e-05	24.7959	-24.7959
AFAP1L2	-0.633096	0.530946	-0.913364	6.45942e-07	2.66267e-05	24.77	-24.77
ECT2	-0.714405	0.489483	-1.03067	6.4639e-07	2.66267e-05	24.7687	-24.7687
FABP3	0.541225	1.71811	0.780822	6.44965e-07	2.66267e-05	24.7729	24.7729
IGDCC4	0.470176	1.60028	0.678321	6.4463e-07	2.66267e-05	24.7739	24.7739
HIST1H2BD	-0.837623	0.432738	-1.20843	6.48074e-07	2.66408e-05	24.7637	-24.7637
CDC7	-0.740248	0.476995	-1.06795	6.5512e-07	2.67096e-05	24.7428	-24.7428
EYA4	0.527343	1.69442	0.760795	6.54641e-07	2.67096e-05	24.7442	24.7442
TRIB3	0.555854	1.74343	0.801927	6.55128e-07	2.67096e-05	24.7428	24.7428
WARS	0.587647	1.79975	0.847795	6.52336e-07	2.67096e-05	24.751	24.751
HIST1H3G	-1.02514	0.358745	-1.47897	6.62039e-07	2.6936e-05	24.7226	-24.7226
BAALC	-0.50802	0.601686	-0.732918	6.6345e-07	2.69382e-05	24.7185	-24.7185
MCM3	-0.662511	0.515555	-0.955802	6.73967e-07	2.73094e-05	24.6882	-24.6882
ARL4C	0.602949	1.8275	0.869871	6.78632e-07	2.73393e-05	24.6749	24.6749
NCAPG2	-0.745388	0.47455	-1.07537	6.774e-07	2.73393e-05	24.6784	-24.6784
SKA3	-0.807839	0.445821	-1.16547	6.78835e-07	2.73393e-05	24.6743	-24.6743
TNFRSF21	-0.591713	0.553379	-0.853661	6.80212e-07	2.73393e-05	24.6704	-24.6704
ANP32A	-0.441077	0.643343	-0.63634	6.86474e-07	2.75094e-05	24.6527	-24.6527
FLRT1	-0.827533	0.437126	-1.19388	6.886e-07	2.75094e-05	24.6468	-24.6468
PAG1	-0.602814	0.54727	-0.869677	6.88068e-07	2.75094e-05	24.6483	-24.6483
ACAN	-0.758543	0.468348	-1.09435	6.93045e-07	2.75208e-05	24.6344	-24.6344
BIRC5	-0.777395	0.459602	-1.12154	6.90591e-07	2.75208e-05	24.6412	-24.6412
NDC80	-0.623646	0.535987	-0.899731	6.91896e-07	2.75208e-05	24.6376	-24.6376
ALK	0.495562	1.64142	0.714945	6.98942e-07	2.75909e-05	24.618	24.618
CTTNBP2	-1.34498	0.260545	-1.94039	6.98979e-07	2.75909e-05	24.6179	-24.6179
PRKCA	0.600883	1.82373	0.866891	6.97288e-07	2.75909e-05	24.6226	24.6226
LMNB1	-0.814936	0.442668	-1.1757	7.00418e-07	2.75928e-05	24.614	-24.614
PLEKHM1P1	0.501092	1.65052	0.722922	7.09288e-07	2.78318e-05	24.5897	24.5897
ZWINT	-0.738161	0.477992	-1.06494	7.08894e-07	2.78318e-05	24.5908	-24.5908
ATG14	0.528944	1.69714	0.763105	7.23256e-07	2.81611e-05	24.5522	24.5522
DAB1	-0.596046	0.550986	-0.859913	7.20177e-07	2.81611e-05	24.5604	-24.5604
FAM83D	-0.77456	0.460907	-1.11745	7.26188e-07	2.81611e-05	24.5444	-24.5444
MAP1LC3B	0.463847	1.59018	0.66919	7.2605e-07	2.81611e-05	24.5447	24.5447
PDE4B	-0.788672	0.454448	-1.13781	7.24243e-07	2.81611e-05	24.5495	-24.5495
S1PR2	-0.499691	0.606718	-0.720901	7.21735e-07	2.81611e-05	24.5562	-24.5562
SNRPA	-0.565903	0.567847	-0.816426	7.29728e-07	2.82432e-05	24.535	-24.535
FARP1	-0.530107	0.588542	-0.764783	7.35936e-07	2.83179e-05	24.5187	-24.5187
GRIK2	0.496901	1.64362	0.716876	7.3394e-07	2.83179e-05	24.5239	24.5239
HDAC9	0.76174	2.142	1.09896	7.35905e-07	2.83179e-05	24.5187	24.5187
ACKR3	0.636058	1.88902	0.917638	7.41241e-07	2.84668e-05	24.5048	24.5048
CRB2	1.35655	3.88278	1.95709	7.45674e-07	2.85472e-05	24.4933	24.4933
NEURL1B	-0.555108	0.57401	-0.800852	7.4621e-07	2.85472e-05	24.4919	-24.4919
SMPD1	0.690548	1.99481	0.99625	7.48923e-07	2.85959e-05	24.485	24.485
COL22A1	0.413105	1.5115	0.595985	7.51816e-07	2.86107e-05	24.4775	24.4775
ZNF492	-0.711282	0.491014	-1.02616	7.52192e-07	2.86107e-05	24.4766	-24.4766
C1orf106	-0.678846	0.507202	-0.979368	7.53738e-07	2.86147e-05	24.4726	-24.4726
NXPH3	-1.23532	0.290743	-1.78218	7.55313e-07	2.86197e-05	24.4686	-24.4686
CACNA1H	-0.905433	0.404367	-1.30626	7.58329e-07	2.86308e-05	24.4609	-24.4609
RACGAP1	-0.636985	0.528885	-0.918975	7.58488e-07	2.86308e-05	24.4605	-24.4605
KNTC1	-0.484506	0.616001	-0.698994	7.64163e-07	2.86379e-05	24.4461	-24.4461
NLGN4Y	-0.705953	0.493638	-1.01847	7.67215e-07	2.86379e-05	24.4385	-24.4385
NOP56	-0.527143	0.590289	-0.760506	7.67332e-07	2.86379e-05	24.4382	-24.4382
NPTX2	-0.73202	0.480936	-1.05608	7.66206e-07	2.86379e-05	24.441	-24.441
NUF2	-0.739881	0.477171	-1.06742	7.65065e-07	2.86379e-05	24.4439	-24.4439
TFRC	0.4718	1.60288	0.680664	7.64665e-07	2.86379e-05	24.4449	24.4449
AQP4	1.67745	5.35186	2.42004	7.72938e-07	2.86977e-05	24.4241	24.4241
NCAN	-0.821034	0.439976	-1.1845	7.73268e-07	2.86977e-05	24.4233	-24.4233
SLC18A3	-1.17888	0.307625	-1.70076	7.71483e-07	2.86977e-05	24.4278	-24.4278
ASRGL1	-0.570428	0.565283	-0.822954	7.84104e-07	2.90455e-05	24.3965	-24.3965
ANK2	0.687383	1.9885	0.991684	7.85925e-07	2.90588e-05	24.392	24.392
PRRX1	-0.710356	0.491469	-1.02483	7.90542e-07	2.91751e-05	24.3808	-24.3808
CHTF18	-0.677806	0.50773	-0.977867	7.92328e-07	2.91868e-05	24.3764	-24.3764
CCNA2	-0.801955	0.448452	-1.15698	7.97151e-07	2.931e-05	24.3647	-24.3647
HAP1	0.546303	1.72686	0.788149	8.04056e-07	2.94548e-05	24.3481	24.3481
HIST2H2BF	-0.923713	0.397042	-1.33264	8.03638e-07	2.94548e-05	24.3491	-24.3491
ZNF462	-0.579883	0.559964	-0.836594	8.07876e-07	2.95403e-05	24.339	-24.339
CHST11	-0.521415	0.59368	-0.752242	8.1302e-07	2.96193e-05	24.3268	-24.3268
HILS1	-0.950023	0.386732	-1.37059	8.12713e-07	2.96193e-05	24.3275	-24.3275
TMPO	-0.650249	0.521916	-0.938112	8.14793e-07	2.96295e-05	24.3226	-24.3226
ATP2B2	0.529079	1.69737	0.7633	8.26578e-07	2.98763e-05	24.2949	24.2949
GPR153	0.491453	1.63469	0.709017	8.30555e-07	2.98763e-05	24.2856	24.2856
HIST1H2AJ	-1.12516	0.324599	-1.62327	8.28898e-07	2.98763e-05	24.2895	-24.2895
KIF4A	-0.619037	0.538463	-0.893081	8.28264e-07	2.98763e-05	24.291	-24.291
LBR	-0.57311	0.563769	-0.826823	8.24809e-07	2.98763e-05	24.299	-24.299
NRP1	1.33766	3.81013	1.92984	8.30609e-07	2.98763e-05	24.2855	24.2855
POLE	-0.600649	0.548456	-0.866553	8.35523e-07	2.99988e-05	24.2742	-24.2742
CLIP1	0.450085	1.56845	0.649335	8.39045e-07	3.00166e-05	24.2661	24.2661
PCDH17	-0.63455	0.530174	-0.915462	8.38661e-07	3.00166e-05	24.2669	-24.2669
ARNTL	0.92797	2.52937	1.33878	8.45111e-07	3.01793e-05	24.2522	24.2522
ARHGEF4	0.544758	1.72419	0.785919	8.56031e-07	3.05144e-05	24.2275	24.2275
FBXO17	-0.519319	0.594926	-0.749218	8.60869e-07	3.06318e-05	24.2166	-24.2166
FBXO17	-0.519319	0.594926	-0.749218	8.60869e-07	3.06318e-05	24.2166	-24.2166
FAM122B	-0.482581	0.617189	-0.696217	8.6399e-07	3.06545e-05	24.2096	-24.2096
NOTCH2	0.474388	1.60703	0.684397	8.64595e-07	3.06545e-05	24.2083	24.2083
SYNJ2	0.628796	1.87535	0.907161	8.66794e-07	3.06777e-05	24.2034	24.2034
CD109	0.497607	1.64478	0.717895	8.71325e-07	3.07285e-05	24.1934	24.1934
CELF3	0.962252	2.61759	1.38824	8.71098e-07	3.07285e-05	24.1939	24.1939
POLR2F	-0.538718	0.583496	-0.777206	8.74563e-07	3.0788e-05	24.1862	-24.1862
ADD3	-0.796122	0.451075	-1.14856	8.80799e-07	3.07892e-05	24.1725	-24.1725
FAM102B	-0.706079	0.493576	-1.01866	8.76627e-07	3.07892e-05	24.1817	-24.1817
HIST1H4D	-1.47505	0.228768	-2.12804	8.79883e-07	3.07892e-05	24.1745	-24.1745
OSR1	0.668041	1.95041	0.963779	8.78762e-07	3.07892e-05	24.177	24.177
ADI1	0.578768	1.78384	0.834986	8.85429e-07	3.08966e-05	24.1624	24.1624
ADI1	0.578768	1.78384	0.834986	8.85429e-07	3.08966e-05	24.1624	24.1624
HES4	-0.927893	0.395386	-1.33867	8.88284e-07	3.09419e-05	24.1562	-24.1562
CDH24	-0.753433	0.470748	-1.08697	8.90343e-07	3.09483e-05	24.1518	-24.1518
HIST1H2BN	-0.836994	0.43301	-1.20753	8.91587e-07	3.09483e-05	24.1491	-24.1491
EDNRB	-1.13175	0.322469	-1.63277	8.94898e-07	3.09908e-05	24.1419	-24.1419
TANC1	-0.389104	0.677664	-0.561358	8.95932e-07	3.09908e-05	24.1397	-24.1397
IFNAR2	-0.627175	0.534099	-0.904822	9.08651e-07	3.0993e-05	24.1126	-24.1126
ITGAV	0.432501	1.54111	0.623967	9.02447e-07	3.0993e-05	24.1258	24.1258
JMY	0.498019	1.64546	0.718489	9.03944e-07	3.0993e-05	24.1226	24.1226
KCNIP4	-0.80627	0.446521	-1.1632	9.10042e-07	3.0993e-05	24.1096	-24.1096
KCNIP4	-0.80627	0.446521	-1.1632	9.10042e-07	3.0993e-05	24.1096	-24.1096
KIF2C	-0.865143	0.420991	-1.24814	9.04016e-07	3.0993e-05	24.1224	-24.1224
NEU4	-1.16515	0.311874	-1.68096	9.06752e-07	3.0993e-05	24.1166	-24.1166
NEU4	-1.16515	0.311874	-1.68096	9.06752e-07	3.0993e-05	24.1166	-24.1166
PCDHGC5	-0.429464	0.650858	-0.619586	9.09359e-07	3.0993e-05	24.1111	-24.1111
PYGL	-0.45948	0.631612	-0.66289	8.97799e-07	3.0993e-05	24.1357	-24.1357
TRAF4	-0.56536	0.568156	-0.815642	9.07657e-07	3.0993e-05	24.1147	-24.1147
ATP5J2	-0.425106	0.6537	-0.613299	9.19281e-07	3.1254e-05	24.0902	-24.0902
FAM134B	0.678365	1.97065	0.978674	9.27767e-07	3.13132e-05	24.0725	24.0725
H2AFX	-0.776079	0.460207	-1.11965	9.24551e-07	3.13132e-05	24.0792	-24.0792
HIST4H4	-0.909388	0.402771	-1.31197	9.30366e-07	3.13132e-05	24.0671	-24.0671
KIZ	-0.547612	0.578329	-0.790037	9.31052e-07	3.13132e-05	24.0657	-24.0657
MCM8	-0.496471	0.608675	-0.716256	9.33639e-07	3.13132e-05	24.0603	-24.0603
RAI14	-0.488744	0.613396	-0.705109	9.26486e-07	3.13132e-05	24.0751	-24.0751
SGO1	-0.819258	0.440758	-1.18194	9.31987e-07	3.13132e-05	24.0637	-24.0637
UGP2	-0.660587	0.516548	-0.953025	9.33047e-07	3.13132e-05	24.0616	-24.0616
CIT	-0.678118	0.507571	-0.978318	9.35374e-07	3.13185e-05	24.0568	-24.0568
POMGNT2	-0.736816	0.478635	-1.063	9.38881e-07	3.1383e-05	24.0496	-24.0496
BARD1	-0.479652	0.618998	-0.691992	9.43781e-07	3.14938e-05	24.0395	-24.0395
TRIM9	-0.421773	0.655883	-0.608489	9.45546e-07	3.14997e-05	24.0359	-24.0359
NBPF19	0.685252	1.98427	0.98861	9.53131e-07	3.16992e-05	24.0205	24.0205
PKIA	-0.763613	0.46598	-1.10166	9.56349e-07	3.1753e-05	24.0141	-24.0141
MCM4	-0.695032	0.499058	-1.00272	9.58234e-07	3.17625e-05	24.0103	-24.0103
OBSL1	-0.418021	0.658348	-0.603077	9.65401e-07	3.19467e-05	23.9959	-23.9959
CNTN3	-1.16464	0.312034	-1.68022	9.73226e-07	3.20987e-05	23.9804	-23.9804
GNB4	-0.525443	0.591294	-0.758053	9.72705e-07	3.20987e-05	23.9814	-23.9814
IGLON5	-0.644739	0.524799	-0.930162	9.75551e-07	3.2122e-05	23.9758	-23.9758
HDDC2	-0.505415	0.603255	-0.729159	9.81311e-07	3.22415e-05	23.9644	-23.9644
INCENP	-0.627955	0.533682	-0.905948	9.82429e-07	3.22415e-05	23.9623	-23.9623
FAM110A	-0.832004	0.435176	-1.20033	9.85353e-07	3.22841e-05	23.9565	-23.9565
FAM57B	-0.530953	0.588044	-0.766003	9.91883e-07	3.22901e-05	23.9438	-23.9438
FRAS1	1.08964	2.9732	1.57202	9.91365e-07	3.22901e-05	23.9448	23.9448
MFAP3L	0.935688	2.54897	1.34991	9.92041e-07	3.22901e-05	23.9435	23.9435
SIRPA	-0.778735	0.458986	-1.12348	9.90558e-07	3.22901e-05	23.9464	-23.9464
CENPV	-0.667193	0.513147	-0.962556	1.00629e-06	3.2624e-05	23.9161	-23.9161
LHFPL3	-0.793213	0.452389	-1.14436	1.00817e-06	3.2624e-05	23.9125	-23.9125
NREP	-0.93683	0.391868	-1.35156	1.00887e-06	3.2624e-05	23.9111	-23.9111
ZNF44	0.504191	1.65565	0.727394	1.00795e-06	3.2624e-05	23.9129	23.9129
GULP1	-1.21162	0.297714	-1.748	1.01236e-06	3.26597e-05	23.9045	-23.9045
RENBP	0.840136	2.31668	1.21206	1.01326e-06	3.26597e-05	23.9028	23.9028
ESPL1	-0.811884	0.444021	-1.1713	1.01835e-06	3.27706e-05	23.8931	-23.8931
HRASLS	-0.88051	0.414571	-1.27031	1.02127e-06	3.2811e-05	23.8876	-23.8876
SLC22A23	0.564454	1.75849	0.814334	1.02598e-06	3.29093e-05	23.8788	23.8788
CKAP5	-0.446328	0.639974	-0.643915	1.04036e-06	3.33091e-05	23.852	-23.852
EPHA3	0.518394	1.67933	0.747884	1.04267e-06	3.33091e-05	23.8477	23.8477
KCNAB3	-0.85839	0.423844	-1.2384	1.04348e-06	3.33091e-05	23.8462	-23.8462
MCM7	-0.732168	0.480865	-1.0563	1.04571e-06	3.33267e-05	23.8421	-23.8421
FOXN3	-0.485293	0.615517	-0.700129	1.05192e-06	3.33903e-05	23.8307	-23.8307
RASD1	0.951188	2.58878	1.37227	1.04956e-06	3.33903e-05	23.835	23.835
SLC25A25	0.486028	1.62585	0.701191	1.05275e-06	3.33903e-05	23.8292	23.8292
SPDL1	-0.548359	0.577898	-0.791114	1.05546e-06	3.34228e-05	23.8242	-23.8242
NCAM2	-1.88428	0.151938	-2.71845	1.06364e-06	3.36285e-05	23.8094	-23.8094
HMGB3	-0.513681	0.598289	-0.741084	1.06592e-06	3.36468e-05	23.8052	-23.8052
C1QL1	-0.864505	0.42126	-1.24722	1.07133e-06	3.37103e-05	23.7955	-23.7955
CAPN5	-0.589028	0.554867	-0.849787	1.07055e-06	3.37103e-05	23.7969	-23.7969
NR2F1	-0.794609	0.451758	-1.14638	1.07784e-06	3.38616e-05	23.7838	-23.7838
ERCC6L	-0.653773	0.52008	-0.943194	1.08048e-06	3.3891e-05	23.7791	-23.7791
CDK1	-0.802961	0.448	-1.15843	1.08452e-06	3.39434e-05	23.7719	-23.7719
COL11A1	-0.705716	0.493755	-1.01813	1.08557e-06	3.39434e-05	23.7701	-23.7701
ARRB2	-0.456901	0.633243	-0.659168	1.08857e-06	3.39835e-05	23.7648	-23.7648
KAZN	0.588718	1.80168	0.849341	1.09514e-06	3.4135e-05	23.7532	23.7532
COL9A1	-2.47173	0.0844386	-3.56595	1.10298e-06	3.42448e-05	23.7395	-23.7395
FDFT1	-0.60124	0.548132	-0.867406	1.1004e-06	3.42448e-05	23.744	-23.744
PA2G4	-0.45868	0.632117	-0.661736	1.10384e-06	3.42448e-05	23.738	-23.738
RCOR2	-0.559123	0.57171	-0.806643	1.10699e-06	3.4289e-05	23.7325	-23.7325
IMPDH1	-0.482108	0.61748	-0.695535	1.11191e-06	3.43344e-05	23.7239	-23.7239
KAT6B	0.454222	1.57495	0.655304	1.1112e-06	3.43344e-05	23.7252	23.7252
KAT6B	0.454222	1.57495	0.655304	1.1112e-06	3.43344e-05	23.7252	23.7252
HIST1H3J	-1.0381	0.354127	-1.49766	1.11619e-06	3.44129e-05	23.7165	-23.7165
DPY19L2P1	-0.900761	0.40626	-1.29952	1.11978e-06	3.44701e-05	23.7104	-23.7104
MYOF	1.23894	3.45196	1.78741	1.14402e-06	3.51076e-05	23.6691	23.6691
RHOB	0.695734	2.00518	1.00373	1.1428e-06	3.51076e-05	23.6712	23.6712
SLC26A2	-0.608511	0.54416	-0.877896	1.14659e-06	3.5132e-05	23.6648	-23.6648
CADM3	-0.579396	0.560236	-0.835892	1.15251e-06	3.51679e-05	23.6549	-23.6549
MAP3K1	-0.512321	0.599103	-0.739123	1.1496e-06	3.51679e-05	23.6598	-23.6598
TLE3	-0.462335	0.629811	-0.667008	1.15485e-06	3.51679e-05	23.651	-23.651
USP24	-0.466168	0.627402	-0.672539	1.15439e-06	3.51679e-05	23.6518	-23.6518
FDPS	-0.495843	0.609057	-0.71535	1.16747e-06	3.54978e-05	23.6301	-23.6301
AIM1	-0.936981	0.391809	-1.35178	1.17395e-06	3.55627e-05	23.6195	-23.6195
PLEKHA1	0.534011	1.70576	0.770415	1.17348e-06	3.55627e-05	23.6202	23.6202
TOMM34	-0.651839	0.521087	-0.940405	1.1758e-06	3.55627e-05	23.6164	-23.6164
TTC9B	-1.03715	0.354463	-1.49629	1.17856e-06	3.55627e-05	23.6119	-23.6119
WDR62	-0.472828	0.623237	-0.682147	1.17761e-06	3.55627e-05	23.6135	-23.6135
CTSA	0.427694	1.53372	0.617032	1.18637e-06	3.57441e-05	23.5992	23.5992
UQCC2	-0.590353	0.554132	-0.851699	1.1943e-06	3.59287e-05	23.5864	-23.5864
HIST1H3F	-0.969811	0.379155	-1.39914	1.19811e-06	3.59351e-05	23.5802	-23.5802
TIMP4	-0.846564	0.428886	-1.22133	1.19814e-06	3.59351e-05	23.5802	-23.5802
POLA1	-0.523831	0.592247	-0.755729	1.20273e-06	3.60184e-05	23.5728	-23.5728
COA1	-0.459742	0.631446	-0.663268	1.2093e-06	3.61606e-05	23.5624	-23.5624
CELF2	0.450038	1.56837	0.649268	1.22753e-06	3.63775e-05	23.5336	23.5336
CFLAR	0.432905	1.54173	0.624549	1.22092e-06	3.63775e-05	23.544	23.544
E2F1	-0.745802	0.474354	-1.07597	1.22652e-06	3.63775e-05	23.5352	-23.5352
KNSTRN	-0.512133	0.599216	-0.738852	1.22596e-06	3.63775e-05	23.536	-23.536
NRGN	-0.890865	0.410301	-1.28525	1.22755e-06	3.63775e-05	23.5335	-23.5335
PCDH7	-0.473911	0.622563	-0.683708	1.22526e-06	3.63775e-05	23.5371	-23.5371
DIAPH3	-0.699571	0.496798	-1.00927	1.23528e-06	3.65227e-05	23.5215	-23.5215
TTYH1	-0.545192	0.57973	-0.786546	1.23612e-06	3.65227e-05	23.5202	-23.5202
TTYH1	-0.545192	0.57973	-0.786546	1.23612e-06	3.65227e-05	23.5202	-23.5202
TTYH1	-0.545192	0.57973	-0.786546	1.23612e-06	3.65227e-05	23.5202	-23.5202
TTYH1	-0.545192	0.57973	-0.786546	1.23612e-06	3.65227e-05	23.5202	-23.5202
CCDC144CP	0.56518	1.75977	0.815383	1.24468e-06	3.67208e-05	23.5069	23.5069
LRRTM3	-1.65646	0.190813	-2.38977	1.24839e-06	3.67755e-05	23.5012	-23.5012
CDR1	-0.653547	0.520197	-0.942869	1.25103e-06	3.67988e-05	23.4971	-23.4971
SGO2	-0.745381	0.474554	-1.07536	1.25421e-06	3.68377e-05	23.4922	-23.4922
TJP1	-0.423632	0.654665	-0.611171	1.25672e-06	3.6857e-05	23.4884	-23.4884
TJP1	-0.423632	0.654665	-0.611171	1.25672e-06	3.6857e-05	23.4884	-23.4884
TUBG1	-0.431002	0.649858	-0.621805	1.26123e-06	3.69348e-05	23.4815	-23.4815
HIST1H3A	-0.888384	0.41132	-1.28167	1.26948e-06	3.7067e-05	23.4689	-23.4689
TONSL	-0.506589	0.602547	-0.730854	1.26817e-06	3.7067e-05	23.4709	-23.4709
PLOD1	-0.465657	0.627723	-0.6718	1.27493e-06	3.71713e-05	23.4607	-23.4607
TSPAN12	-1.1366	0.320908	-1.63977	1.29567e-06	3.77206e-05	23.4296	-23.4296
LGR5	-1.37713	0.252303	-1.98677	1.29847e-06	3.77469e-05	23.4255	-23.4255
FUS	-0.454824	0.63456	-0.656172	1.30248e-06	3.77927e-05	23.4195	-23.4195
HIST1H2BL	-1.01419	0.362698	-1.46316	1.30385e-06	3.77927e-05	23.4175	-23.4175
PLPPR4	1.16046	3.1914	1.67419	1.30761e-06	3.78464e-05	23.412	23.412
CKAP2L	-0.727177	0.483272	-1.04909	1.31662e-06	3.80517e-05	23.3988	-23.3988
UHRF1	-0.640452	0.527054	-0.923976	1.32541e-06	3.82501e-05	23.386	-23.386
ANP32B	-0.409014	0.664305	-0.590083	1.32942e-06	3.83102e-05	23.3802	-23.3802
ARMCX5	-0.613362	0.541527	-0.884894	1.33732e-06	3.84819e-05	23.3688	-23.3688
ARRDC4	-0.914049	0.400898	-1.31869	1.34e-06	3.84987e-05	23.3649	-23.3649
HIST2H2AB	-0.930033	0.394541	-1.34175	1.34372e-06	3.84987e-05	23.3596	-23.3596
PLCG2	-1.07891	0.339967	-1.55653	1.34297e-06	3.84987e-05	23.3607	-23.3607
ABTB2	0.561498	1.7533	0.810071	1.34639e-06	3.85195e-05	23.3558	23.3558
CENPO	-0.449789	0.637763	-0.648908	1.34883e-06	3.85338e-05	23.3523	-23.3523
GPC6	-0.505039	0.603482	-0.728617	1.35077e-06	3.85338e-05	23.3495	-23.3495
MSH6	-0.550441	0.576695	-0.794118	1.35573e-06	3.862e-05	23.3425	-23.3425
NUDT11	-0.550566	0.576623	-0.794299	1.37329e-06	3.9064e-05	23.3177	-23.3177
GRIP2	1.39702	4.04312	2.01547	1.37666e-06	3.91039e-05	23.313	23.313
PPP3CA	-0.662939	0.515335	-0.956419	1.39314e-06	3.95154e-05	23.2901	-23.2901
ZCCHC17	-0.560465	0.570944	-0.80858	1.39781e-06	3.95914e-05	23.2837	-23.2837
SORD	-0.518256	0.595558	-0.747685	1.40202e-06	3.96541e-05	23.2779	-23.2779
AC002069.5	1.83785	6.28301	2.65146	1.40557e-06	3.96979e-05	23.273	23.273
GINS1	-0.682277	0.505465	-0.984317	1.40876e-06	3.97316e-05	23.2687	-23.2687
CXCR4	1.32481	3.76148	1.9113	1.41088e-06	3.97348e-05	23.2658	23.2658
NQO1	1.01348	2.75516	1.46214	1.41683e-06	3.97894e-05	23.2577	23.2577
OPRD1	0.583805	1.79285	0.842253	1.41518e-06	3.97894e-05	23.2599	23.2599
KIAA1683	0.798502	2.22221	1.15199	1.43866e-06	4.03456e-05	23.2283	23.2283
NRM	-0.475412	0.621629	-0.685875	1.45316e-06	4.06947e-05	23.209	-23.209
NRM	-0.475412	0.621629	-0.685875	1.45316e-06	4.06947e-05	23.209	-23.209
NRM	-0.475412	0.621629	-0.685875	1.45316e-06	4.06947e-05	23.209	-23.209
NRM	-0.475412	0.621629	-0.685875	1.45316e-06	4.06947e-05	23.209	-23.209
NRM	-0.475412	0.621629	-0.685875	1.45316e-06	4.06947e-05	23.209	-23.209
NRM	-0.475412	0.621629	-0.685875	1.45316e-06	4.06947e-05	23.209	-23.209
NRM	-0.475412	0.621629	-0.685875	1.45316e-06	4.06947e-05	23.209	-23.209
CELSR1	0.610428	1.84122	0.880662	1.45773e-06	4.07652e-05	23.203	23.203
MORC3	0.391404	1.47906	0.564676	1.46568e-06	4.09297e-05	23.1925	23.1925
SMC2	-0.702407	0.495391	-1.01336	1.47136e-06	4.10306e-05	23.1851	-23.1851
PPP2R5B	0.45371	1.57414	0.654564	1.47397e-06	4.10459e-05	23.1816	23.1816
SIPA1L1	0.444667	1.55997	0.641519	1.48244e-06	4.12239e-05	23.1706	23.1706
ACSL3	0.488232	1.62943	0.70437	1.50092e-06	4.13559e-05	23.1468	23.1468
C14orf80	-0.752179	0.471338	-1.08516	1.5006e-06	4.13559e-05	23.1472	-23.1472
FAXDC2	0.796828	2.21849	1.14958	1.50261e-06	4.13559e-05	23.1446	23.1446
KLHL24	0.544126	1.7231	0.785007	1.49449e-06	4.13559e-05	23.1551	23.1551
RNF157	-0.357202	0.699631	-0.515334	1.49445e-06	4.13559e-05	23.1551	-23.1551
SAT1	-0.427659	0.652034	-0.616982	1.50385e-06	4.13559e-05	23.1431	-23.1431
VOPP1	-0.374633	0.687542	-0.540481	1.5014e-06	4.13559e-05	23.1462	-23.1462
WHSC1	-0.370503	0.690387	-0.534523	1.49746e-06	4.13559e-05	23.1512	-23.1512
HIST1H4J	-1.27299	0.279992	-1.83654	1.51066e-06	4.14363e-05	23.1344	-23.1344
LOXL3	-0.517184	0.596197	-0.746139	1.51136e-06	4.14363e-05	23.1335	-23.1335
SGK1	-0.962354	0.381993	-1.38838	1.51304e-06	4.14363e-05	23.1314	-23.1314
PUS7	-0.450753	0.637148	-0.650299	1.51527e-06	4.14403e-05	23.1285	-23.1285
AC093724.2	-0.868945	0.419394	-1.25362	1.52511e-06	4.15898e-05	23.1161	-23.1161
AC093724.2	-0.868945	0.419394	-1.25362	1.52511e-06	4.15898e-05	23.1161	-23.1161
CDCA5	-0.62038	0.53774	-0.895018	1.52286e-06	4.15898e-05	23.1189	-23.1189
TUBB	-0.561199	0.570525	-0.809638	1.52702e-06	4.15898e-05	23.1137	-23.1137
TUBB	-0.561199	0.570525	-0.809638	1.52702e-06	4.15898e-05	23.1137	-23.1137
TUBB	-0.561199	0.570525	-0.809638	1.52702e-06	4.15898e-05	23.1137	-23.1137
TUBB	-0.561199	0.570525	-0.809638	1.52702e-06	4.15898e-05	23.1137	-23.1137
TUBB	-0.561199	0.570525	-0.809638	1.52702e-06	4.15898e-05	23.1137	-23.1137
TUBB	-0.561199	0.570525	-0.809638	1.52702e-06	4.15898e-05	23.1137	-23.1137
TUBB	-0.561199	0.570525	-0.809638	1.52702e-06	4.15898e-05	23.1137	-23.1137
TUBB	-0.561199	0.570525	-0.809638	1.52702e-06	4.15898e-05	23.1137	-23.1137
CHEK2	-0.610898	0.542863	-0.881339	1.54487e-06	4.19905e-05	23.0913	-23.0913
LPCAT3	0.571597	1.77109	0.824641	1.54596e-06	4.19905e-05	23.09	23.09
KIAA1217	0.630176	1.87794	0.909153	1.55363e-06	4.21411e-05	23.0804	23.0804
AHNAK	1.45317	4.27664	2.09648	1.56705e-06	4.23707e-05	23.0639	23.0639
PODXL2	-0.518669	0.595312	-0.748282	1.57055e-06	4.23707e-05	23.0596	-23.0596
TSC22D3	1.13505	3.11132	1.63752	1.56737e-06	4.23707e-05	23.0635	23.0635
ZNF367	-0.579926	0.55994	-0.836656	1.57063e-06	4.23707e-05	23.0595	-23.0595
FAM69B	-0.566765	0.567358	-0.81767	1.5951e-06	4.28379e-05	23.0298	-23.0298
FANCA	-0.515494	0.597206	-0.7437	1.59432e-06	4.28379e-05	23.0307	-23.0307
NUP205	-0.520291	0.594348	-0.750621	1.59764e-06	4.28379e-05	23.0267	-23.0267
PLOD2	-0.692026	0.500561	-0.998383	1.59794e-06	4.28379e-05	23.0264	-23.0264
RPE65	-0.892754	0.409526	-1.28797	1.59874e-06	4.28379e-05	23.0254	-23.0254
MDGA1	1.51661	4.55676	2.18801	1.61317e-06	4.30504e-05	23.0081	23.0081
NSDHL	-0.571745	0.56454	-0.824853	1.6119e-06	4.30504e-05	23.0097	-23.0097
ZNF488	-2.23666	0.106815	-3.22682	1.60913e-06	4.30504e-05	23.013	-23.013
DAGLA	-0.489491	0.612938	-0.706187	1.62821e-06	4.32772e-05	22.9903	-22.9903
KIAA1524	-0.69374	0.499704	-1.00086	1.62496e-06	4.32772e-05	22.9941	-22.9941
THY1	-0.476752	0.620797	-0.687807	1.62802e-06	4.32772e-05	22.9905	-22.9905
SHMT1	-0.487236	0.614322	-0.702933	1.63122e-06	4.32993e-05	22.9867	-22.9867
KLHL17	-0.485663	0.615289	-0.700663	1.63747e-06	4.34071e-05	22.9794	-22.9794
MCM5	-0.74524	0.47462	-1.07515	1.65319e-06	4.37655e-05	22.961	-22.961
HADH	-0.488131	0.613773	-0.704224	1.66188e-06	4.38735e-05	22.9509	-22.9509
PARP1	-0.435205	0.647132	-0.627867	1.6639e-06	4.38735e-05	22.9486	-22.9486
TERT	-0.923417	0.39716	-1.33221	1.66018e-06	4.38735e-05	22.9529	-22.9529
MRPS18A	-0.433203	0.648429	-0.62498	1.66955e-06	4.3964e-05	22.9421	-22.9421
TSPAN14	0.419089	1.52058	0.604618	1.68177e-06	4.42271e-05	22.9281	22.9281
ASF1B	-0.772354	0.461924	-1.11427	1.6923e-06	4.42833e-05	22.9161	-22.9161
CENPJ	-0.49875	0.607289	-0.719544	1.69102e-06	4.42833e-05	22.9175	-22.9175
CHEK1	-0.503021	0.604701	-0.725707	1.68757e-06	4.42833e-05	22.9215	-22.9215
TRIM24	-0.431814	0.64933	-0.622976	1.69282e-06	4.42833e-05	22.9155	-22.9155
HIST1H2AH	-1.04272	0.352496	-1.50432	1.7128e-06	4.47468e-05	22.8929	-22.8929
SALL3	-0.656082	0.51888	-0.946527	1.73171e-06	4.51816e-05	22.8718	-22.8718
SALL3	-0.656082	0.51888	-0.946527	1.73171e-06	4.51816e-05	22.8718	-22.8718
SALL3	-0.656082	0.51888	-0.946527	1.73171e-06	4.51816e-05	22.8718	-22.8718
AMMECR1	-0.477145	0.620552	-0.688375	1.74981e-06	4.53204e-05	22.8518	-22.8518
FCHSD2	-0.481138	0.618079	-0.694136	1.75073e-06	4.53204e-05	22.8508	-22.8508
HIST1H2AG	-0.872739	0.417806	-1.2591	1.74381e-06	4.53204e-05	22.8585	-22.8585
KRT80	0.821303	2.27346	1.18489	1.74228e-06	4.53204e-05	22.8601	22.8601
RAPGEF4	-1.17669	0.308297	-1.69761	1.74829e-06	4.53204e-05	22.8535	-22.8535
RRM1	-0.508182	0.601588	-0.733152	1.74992e-06	4.53204e-05	22.8517	-22.8517
TMEM132C	-0.996646	0.369115	-1.43786	1.75898e-06	4.54746e-05	22.8418	-22.8418
CHAT	-1.05521	0.348119	-1.52235	1.77798e-06	4.5729e-05	22.8211	-22.8211
MAGED2	-0.654478	0.519713	-0.944212	1.7716e-06	4.5729e-05	22.8281	-22.8281
PLA2G16	0.900475	2.46077	1.29911	1.77637e-06	4.5729e-05	22.8229	22.8229
SHROOM2	0.803946	2.23434	1.15985	1.77803e-06	4.5729e-05	22.8211	22.8211
CSTF2	-0.444565	0.641103	-0.641372	1.79065e-06	4.59939e-05	22.8075	-22.8075
CLSPN	-0.590037	0.554307	-0.851244	1.80568e-06	4.62007e-05	22.7914	-22.7914
JPH4	-0.494786	0.609702	-0.713825	1.80464e-06	4.62007e-05	22.7926	-22.7926
NCL	-0.540866	0.582244	-0.780305	1.80318e-06	4.62007e-05	22.7941	-22.7941
NUCKS1	-0.573134	0.563756	-0.826858	1.82266e-06	4.65751e-05	22.7735	-22.7735
SFPQ	-0.362135	0.696188	-0.522451	1.82687e-06	4.66229e-05	22.769	-22.769
ASIC4	-1.17175	0.309824	-1.69048	1.83387e-06	4.67414e-05	22.7617	-22.7617
PKMYT1	-0.901873	0.405809	-1.30113	1.84473e-06	4.69558e-05	22.7503	-22.7503
WASF3	-0.46539	0.62789	-0.671416	1.84702e-06	4.69558e-05	22.7479	-22.7479
CLK1	0.495294	1.64098	0.714558	1.85125e-06	4.70009e-05	22.7435	22.7435
PKDCC	-0.924295	0.396811	-1.33348	1.85589e-06	4.70009e-05	22.7387	-22.7387
ZNF724	-0.452682	0.63592	-0.653083	1.85566e-06	4.70009e-05	22.739	-22.739
LRR1	-0.576426	0.561903	-0.831606	1.86829e-06	4.71944e-05	22.7259	-22.7259
TMOD1	0.498664	1.64652	0.71942	1.86599e-06	4.71944e-05	22.7283	22.7283
CCNB1	-0.704352	0.494429	-1.01616	1.87744e-06	4.73625e-05	22.7165	-22.7165
HIST1H3C	-0.943225	0.38937	-1.36079	1.8821e-06	4.73625e-05	22.7118	-22.7118
SRSF7	-0.518966	0.595136	-0.74871	1.88172e-06	4.73625e-05	22.7122	-22.7122
RAB3B	0.45484	1.57592	0.656196	1.88529e-06	4.73827e-05	22.7085	22.7085
SLC17A5	0.508445	1.6627	0.733531	1.88951e-06	4.74288e-05	22.7042	22.7042
TLE2	-0.518575	0.595368	-0.748146	1.92711e-06	4.83116e-05	22.6664	-22.6664
FANCB	-0.572599	0.564057	-0.826086	1.93551e-06	4.83999e-05	22.658	-22.658
SLC38A3	-0.800338	0.449177	-1.15464	1.93542e-06	4.83999e-05	22.6581	-22.6581
OGDHL	-0.57448	0.562998	-0.828799	1.93942e-06	4.84367e-05	22.6541	-22.6541
HMGN2	-0.730941	0.481456	-1.05452	1.94235e-06	4.8449e-05	22.6512	-22.6512
CDC25A	-0.683209	0.504994	-0.985663	1.95197e-06	4.84584e-05	22.6417	-22.6417
CTNND2	-0.657669	0.518058	-0.948815	1.96958e-06	4.84584e-05	22.6245	-22.6245
GNG4	-0.478712	0.619581	-0.690635	1.95808e-06	4.84584e-05	22.6357	-22.6357
GNG4	-0.478712	0.619581	-0.690635	1.95808e-06	4.84584e-05	22.6357	-22.6357
HAPLN3	-0.528521	0.589476	-0.762495	1.96935e-06	4.84584e-05	22.6247	-22.6247
HIST2H3A	-0.996456	0.369185	-1.43758	1.96051e-06	4.84584e-05	22.6334	-22.6334
HIST2H3C	-0.996456	0.369185	-1.43758	1.96051e-06	4.84584e-05	22.6334	-22.6334
NLGN4X	-0.568352	0.566458	-0.819959	1.9564e-06	4.84584e-05	22.6374	-22.6374
RBP1	0.836606	2.30852	1.20697	1.96838e-06	4.84584e-05	22.6257	22.6257
SLC4A3	0.525518	1.69133	0.758162	1.96297e-06	4.84584e-05	22.6309	22.6309
SOWAHC	-0.640235	0.527168	-0.923664	1.96914e-06	4.84584e-05	22.6249	-22.6249
TRIB2	-0.473053	0.623097	-0.682471	1.95911e-06	4.84584e-05	22.6347	-22.6347
SUV39H2	-0.487462	0.614184	-0.703258	1.9768e-06	4.8576e-05	22.6175	-22.6175
GNG11	-0.976823	0.376505	-1.40926	1.98793e-06	4.8789e-05	22.6067	-22.6067
CTA-326K9.1	2.09583	8.13218	3.02364	2.00515e-06	4.91508e-05	22.5901	22.5901
ARC	-0.865377	0.420893	-1.24848	2.00824e-06	4.91659e-05	22.5871	-22.5871
MIOS	-0.436512	0.646287	-0.629754	2.01461e-06	4.92611e-05	22.5811	-22.5811
KDM1A	-0.40515	0.666877	-0.584508	2.02246e-06	4.92711e-05	22.5736	-22.5736
KIF23	-0.666149	0.513683	-0.961049	2.01943e-06	4.92711e-05	22.5765	-22.5765
PSRC1	-0.510468	0.600215	-0.73645	2.02116e-06	4.92711e-05	22.5748	-22.5748
CXXC4	-0.666898	0.513298	-0.962131	2.02508e-06	4.92746e-05	22.5711	-22.5711
MASP1	-0.583893	0.557723	-0.84238	2.03039e-06	4.93348e-05	22.5661	-22.5661
PRR5L	0.596859	1.8164	0.861085	2.03253e-06	4.93348e-05	22.564	22.564
SYNGR3	0.606276	1.83359	0.874672	2.05003e-06	4.96987e-05	22.5476	22.5476
VGF	-0.638838	0.527906	-0.921648	2.05855e-06	4.98444e-05	22.5396	-22.5396
MB21D2	-0.578349	0.560823	-0.834382	2.0728e-06	5.00602e-05	22.5264	-22.5264
ZNF844	0.44993	1.5682	0.649112	2.07502e-06	5.00602e-05	22.5243	22.5243
ZNF90	-0.55217	0.575699	-0.796613	2.07362e-06	5.00602e-05	22.5256	-22.5256
ZNF680	-0.531533	0.587703	-0.76684	2.0826e-06	5.01822e-05	22.5173	-22.5173
DTD1	-0.413881	0.66108	-0.597104	2.09213e-06	5.03507e-05	22.5085	-22.5085
IL32	1.6164	5.03495	2.33198	2.10006e-06	5.04802e-05	22.5013	22.5013
HAUS8	-0.513799	0.598219	-0.741255	2.10742e-06	5.0596e-05	22.4945	-22.4945
CTPS1	-0.396783	0.67248	-0.572436	2.1368e-06	5.11398e-05	22.4679	-22.4679
EFNB2	0.622524	1.86363	0.898112	2.13514e-06	5.11398e-05	22.4694	22.4694
SFRP2	-0.978603	0.375836	-1.41183	2.1378e-06	5.11398e-05	22.467	-22.467
TMEM257	-0.913632	0.401065	-1.31809	2.14451e-06	5.12385e-05	22.461	-22.461
TSPYL5	-0.57992	0.559943	-0.836648	2.15895e-06	5.15217e-05	22.4481	-22.4481
HNRNPA2B1	-0.529034	0.589174	-0.763234	2.16275e-06	5.15502e-05	22.4448	-22.4448
ZNF107	-0.379729	0.684047	-0.547833	2.17314e-06	5.17359e-05	22.4356	-22.4356
BCAT1	-0.474958	0.621911	-0.685219	2.183e-06	5.17874e-05	22.4269	-22.4269
CENPN	-0.666277	0.513617	-0.961235	2.17858e-06	5.17874e-05	22.4307	-22.4307
ITM2C	-0.403875	0.667728	-0.582668	2.18532e-06	5.17874e-05	22.4248	-22.4248
LRIG1	-0.371794	0.689496	-0.536386	2.18574e-06	5.17874e-05	22.4244	-22.4244
LRIG1	-0.371794	0.689496	-0.536386	2.18574e-06	5.17874e-05	22.4244	-22.4244
IL1RAPL2	1.11496	3.04945	1.60855	2.19043e-06	5.18335e-05	22.4203	22.4203
KLHL14	-0.936215	0.392109	-1.35067	2.19291e-06	5.18335e-05	22.4182	-22.4182
GOLIM4	0.356759	1.42869	0.514694	2.20177e-06	5.19811e-05	22.4104	22.4104
DTNA	0.421591	1.52439	0.608228	2.20702e-06	5.20432e-05	22.4058	22.4058
ACSF2	-0.870324	0.418816	-1.25561	2.21863e-06	5.22466e-05	22.3958	-22.3958
MAD2L1	-0.886496	0.412097	-1.27894	2.22091e-06	5.22466e-05	22.3938	-22.3938
DSCC1	-0.565417	0.568123	-0.815725	2.22487e-06	5.22778e-05	22.3904	-22.3904
CHMP4B	-0.427554	0.652102	-0.61683	2.25221e-06	5.28578e-05	22.3669	-22.3669
RP11-22B23.1	-0.943343	0.389324	-1.36096	2.25734e-06	5.29156e-05	22.3625	-22.3625
LITAF	-0.415076	0.66029	-0.598828	2.27546e-06	5.32146e-05	22.3472	-22.3472
LY96	1.70319	5.49141	2.45718	2.27405e-06	5.32146e-05	22.3484	22.3484
GPI	-0.417504	0.658689	-0.602331	2.27941e-06	5.32444e-05	22.3439	-22.3439
GPI	-0.417504	0.658689	-0.602331	2.27941e-06	5.32444e-05	22.3439	-22.3439
FAM198A	-1.47503	0.228772	-2.12802	2.30045e-06	5.36726e-05	22.3262	-22.3262
FBL	-0.522398	0.593096	-0.753661	2.30651e-06	5.3688e-05	22.3212	-22.3212
FBL	-0.522398	0.593096	-0.753661	2.30651e-06	5.3688e-05	22.3212	-22.3212
PLEKHG3	-1.10573	0.330968	-1.59524	2.30484e-06	5.3688e-05	22.3225	-22.3225
GRID2	-1.55655	0.210861	-2.24563	2.31021e-06	5.3711e-05	22.3181	-22.3181
HIST2H3D	-0.897611	0.407542	-1.29498	2.31293e-06	5.37113e-05	22.3158	-22.3158
AHR	-0.504173	0.604005	-0.727367	2.32651e-06	5.39007e-05	22.3046	-22.3046
RRM2	-0.740397	0.476925	-1.06817	2.32577e-06	5.39007e-05	22.3052	-22.3052
GABRQ	-0.649319	0.522401	-0.93677	2.3346e-06	5.40249e-05	22.2979	-22.2979
TCTA	0.609384	1.8393	0.879156	2.34268e-06	5.41489e-05	22.2913	22.2913
FBN2	1.01206	2.75127	1.4601	2.36171e-06	5.44619e-05	22.2757	22.2757
RCC2	-0.434237	0.647759	-0.626471	2.36103e-06	5.44619e-05	22.2763	-22.2763
RCC2	-0.434237	0.647759	-0.626471	2.36103e-06	5.44619e-05	22.2763	-22.2763
HIST1H4A	-1.02134	0.360111	-1.47349	2.36748e-06	5.44719e-05	22.2711	-22.2711
NLGN2	-0.407749	0.665146	-0.588257	2.36763e-06	5.44719e-05	22.2709	-22.2709
DNPH1	-0.583013	0.558214	-0.841109	2.37654e-06	5.45194e-05	22.2637	-22.2637
PBK	-0.678808	0.507221	-0.979312	2.37793e-06	5.45194e-05	22.2626	-22.2626
SIX5	0.505995	1.65863	0.729996	2.37537e-06	5.45194e-05	22.2647	22.2647
NDE1	-0.421448	0.656096	-0.608021	2.38225e-06	5.45555e-05	22.2591	-22.2591
NDE1	-0.421448	0.656096	-0.608021	2.38225e-06	5.45555e-05	22.2591	-22.2591
AAED1	0.472804	1.60449	0.682113	2.39272e-06	5.4732e-05	22.2507	22.2507
GBAS	-0.529718	0.588771	-0.764222	2.40351e-06	5.48728e-05	22.2421	-22.2421
HHIP	0.797234	2.21939	1.15017	2.4044e-06	5.48728e-05	22.2413	22.2413
EEF1A2	-0.4273	0.652268	-0.616464	2.41922e-06	5.51477e-05	22.2295	-22.2295
GEMIN4	-0.447299	0.639353	-0.645316	2.42817e-06	5.52882e-05	22.2225	-22.2225
PSIP1	-0.405131	0.66689	-0.58448	2.43747e-06	5.54365e-05	22.2151	-22.2151
FGD4	0.579617	1.78535	0.83621	2.44169e-06	5.54689e-05	22.2118	22.2118
CDC6	-0.621774	0.536991	-0.89703	2.44537e-06	5.5489e-05	22.2089	-22.2089
AC002069.6	1.88894	6.61233	2.72516	2.44934e-06	5.55155e-05	22.2058	22.2058
C19orf57	-0.545004	0.57984	-0.786274	2.46321e-06	5.57662e-05	22.195	-22.195
C9orf3	0.630334	1.87824	0.909379	2.46822e-06	5.58161e-05	22.191	22.191
EFS	-0.724517	0.484559	-1.04526	2.48488e-06	5.61026e-05	22.1781	-22.1781
HMGB1	-0.663652	0.514967	-0.957448	2.48654e-06	5.61026e-05	22.1768	-22.1768
BICD1	0.339997	1.40494	0.490512	2.48958e-06	5.61075e-05	22.1745	22.1745
SAAL1	-0.439418	0.644411	-0.633947	2.50684e-06	5.64324e-05	22.1612	-22.1612
COL6A1	0.383535	1.46746	0.553324	2.51198e-06	5.64841e-05	22.1573	22.1573
AGAP1	-0.369568	0.691033	-0.533174	2.52202e-06	5.66456e-05	22.1496	-22.1496
HMGB1P5	-0.790765	0.453498	-1.14083	2.52786e-06	5.67126e-05	22.1452	-22.1452
GNG2	-0.571679	0.564577	-0.824758	2.54606e-06	5.70565e-05	22.1314	-22.1314
PCNA	-0.736326	0.47887	-1.06229	2.55117e-06	5.71065e-05	22.1276	-22.1276
PTHLH	2.40268	11.0528	3.46634	2.56784e-06	5.74149e-05	22.1151	22.1151
DNMT3B	-0.601697	0.547881	-0.868066	2.57291e-06	5.74635e-05	22.1113	-22.1113
MAPRE2	-0.497213	0.608223	-0.717327	2.57792e-06	5.75109e-05	22.1076	-22.1076
MT2A	-0.494853	0.609661	-0.713922	2.58911e-06	5.76955e-05	22.0993	-22.0993
SSRP1	-0.503057	0.60468	-0.725757	2.59469e-06	5.77551e-05	22.0951	-22.0951
PAPSS2	-1.02307	0.35949	-1.47597	2.60049e-06	5.78099e-05	22.0908	-22.0908
PDE6D	-0.440974	0.64341	-0.636191	2.60297e-06	5.78099e-05	22.089	-22.089
JADE3	-0.554149	0.574561	-0.799467	2.61916e-06	5.81043e-05	22.0771	-22.0771
SOBP	0.401354	1.49385	0.579031	2.62542e-06	5.81783e-05	22.0725	22.0725
SUMO3	-0.386771	0.679247	-0.557992	2.63235e-06	5.82668e-05	22.0675	-22.0675
SBK1	-0.435	0.647265	-0.627572	2.63851e-06	5.83381e-05	22.063	-22.063
VDAC1	-0.379217	0.684397	-0.547095	2.64748e-06	5.84064e-05	22.0565	-22.0565
WDR76	-0.83275	0.434852	-1.2014	2.64462e-06	5.84064e-05	22.0585	-22.0585
PHLDA2	-0.695557	0.498796	-1.00348	2.65886e-06	5.85923e-05	22.0482	-22.0482
PHLDA2	-0.695557	0.498796	-1.00348	2.65886e-06	5.85923e-05	22.0482	-22.0482
HIST1H2BC	-0.875109	0.416817	-1.26251	2.66225e-06	5.8602e-05	22.0458	-22.0458
KDELR3	0.72092	2.05632	1.04007	2.67e-06	5.87075e-05	22.0402	22.0402
CENPA	-0.756479	0.469316	-1.09137	2.68338e-06	5.88973e-05	22.0306	-22.0306
SLC22A17	-0.423346	0.654852	-0.610759	2.68457e-06	5.88973e-05	22.0298	-22.0298
SLC22A17	-0.423346	0.654852	-0.610759	2.68457e-06	5.88973e-05	22.0298	-22.0298
DLGAP5	-0.71485	0.489266	-1.03131	2.69787e-06	5.91239e-05	22.0203	-22.0203
CYBRD1	0.52747	1.69464	0.760978	2.71589e-06	5.93877e-05	22.0075	22.0075
PCYT1B	-0.45737	0.632946	-0.659845	2.71541e-06	5.93877e-05	22.0078	-22.0078
DKC1	-0.457614	0.632791	-0.660198	2.72512e-06	5.95239e-05	22.001	-22.001
DHPS	-0.360838	0.697092	-0.520579	2.74681e-06	5.99317e-05	21.9858	-21.9858
ACYP1	-0.558058	0.57232	-0.805107	2.76031e-06	6.01473e-05	21.9763	-21.9763
CHGB	1.16944	3.22019	1.68715	2.76578e-06	6.01473e-05	21.9726	21.9726
SOX5	-0.42901	0.651153	-0.618931	2.76313e-06	6.01473e-05	21.9744	-21.9744
WISP1	-0.762686	0.466412	-1.10032	2.77273e-06	6.02326e-05	21.9677	-21.9677
TMTC1	0.407129	1.5025	0.587363	2.77629e-06	6.0244e-05	21.9653	21.9653
UNG	-0.429238	0.651005	-0.619259	2.78732e-06	6.04174e-05	21.9577	-21.9577
LRP4	0.495512	1.64134	0.714873	2.79916e-06	6.06078e-05	21.9495	21.9495
CD82	-1.12826	0.323595	-1.62774	2.80928e-06	6.06821e-05	21.9426	-21.9426
CENPU	-0.746107	0.474209	-1.0764	2.81482e-06	6.06821e-05	21.9388	-21.9388
IFIT2	0.863571	2.37162	1.24587	2.81451e-06	6.06821e-05	21.939	21.939
KANK2	0.460264	1.58449	0.664021	2.80776e-06	6.06821e-05	21.9436	21.9436
HIST2H2AA4	-0.896635	0.40794	-1.29357	2.81891e-06	6.07044e-05	21.936	-21.936
DEPDC1B	-0.829641	0.436206	-1.19692	2.83561e-06	6.09979e-05	21.9247	-21.9247
RECQL4	-0.571221	0.564835	-0.824098	2.84786e-06	6.11952e-05	21.9164	-21.9164
RUVBL1	-0.46161	0.630268	-0.665962	2.86024e-06	6.13947e-05	21.9081	-21.9081
FANCD2	-0.515728	0.597066	-0.744038	2.87375e-06	6.16179e-05	21.8991	-21.8991
KIF26B	-1.31687	0.267972	-1.89984	2.89174e-06	6.19369e-05	21.8871	-21.8871
KIF26B	-1.31687	0.267972	-1.89984	2.89174e-06	6.19369e-05	21.8871	-21.8871
ASAP1	0.367981	1.44481	0.530885	2.9068e-06	6.21253e-05	21.8771	21.8771
BSDC1	0.412541	1.51065	0.595171	2.90427e-06	6.21253e-05	21.8788	21.8788
NPC1	0.377174	1.45816	0.544147	2.91589e-06	6.22093e-05	21.8711	21.8711
SATB2	-0.356909	0.699836	-0.514911	2.91699e-06	6.22093e-05	21.8704	-21.8704
ARHGEF9	-0.374675	0.687513	-0.540542	2.92573e-06	6.23288e-05	21.8647	-21.8647
CGREF1	-0.551916	0.575845	-0.796247	2.94654e-06	6.25037e-05	21.8511	-21.8511
CHD7	-0.40087	0.669737	-0.578333	2.93817e-06	6.25037e-05	21.8565	-21.8565
CKS1B	-0.657346	0.518225	-0.94835	2.94041e-06	6.25037e-05	21.8551	-21.8551
SPATA13	0.339647	1.40445	0.490007	2.94443e-06	6.25037e-05	21.8524	21.8524
SPATA13	0.339647	1.40445	0.490007	2.94443e-06	6.25037e-05	21.8524	21.8524
MAFG	0.378003	1.45937	0.545343	2.95091e-06	6.25297e-05	21.8482	21.8482
SEC14L1	0.38252	1.46597	0.551859	2.97102e-06	6.28887e-05	21.8352	21.8352
FAM20B	-0.503683	0.604301	-0.72666	2.98304e-06	6.30759e-05	21.8274	-21.8274
C14orf159	0.6535	1.92226	0.942801	3.00057e-06	6.33791e-05	21.8162	21.8162
RAPGEF2	-0.388153	0.678309	-0.559986	3.02264e-06	6.37773e-05	21.8021	-21.8021
ATP5L	-0.380007	0.683857	-0.548234	3.02986e-06	6.38619e-05	21.7976	-21.7976
ANKS6	-0.52086	0.59401	-0.751442	3.03699e-06	6.38973e-05	21.793	-21.793
FANCG	-0.497568	0.608008	-0.717838	3.03945e-06	6.38973e-05	21.7915	-21.7915
HES1	-0.842793	0.430506	-1.21589	3.04172e-06	6.38973e-05	21.7901	-21.7901
KIF21A	0.513482	1.6711	0.740798	3.04503e-06	6.38973e-05	21.788	21.788
XRCC2	-0.386113	0.679694	-0.557043	3.04763e-06	6.38973e-05	21.7863	-21.7863
RNASEH2A	-0.546845	0.578773	-0.788931	3.0783e-06	6.44042e-05	21.7671	-21.7671
ST3GAL6	-0.496865	0.608435	-0.716825	3.07522e-06	6.44042e-05	21.769	-21.769
TBC1D31	-0.449696	0.637822	-0.648775	3.08283e-06	6.44311e-05	21.7643	-21.7643
2023-09-10	-0.538463	0.583644	-0.776839	3.08794e-06	6.44701e-05	21.7611	-21.7611
TMEM164	-0.624645	0.535452	-0.901172	3.09137e-06	6.4474e-05	21.759	-21.759
DSCAM	0.357791	1.43017	0.516183	3.10157e-06	6.46187e-05	21.7527	21.7527
GMPS	-0.365353	0.693951	-0.527093	3.11408e-06	6.48114e-05	21.745	-21.745
STMN1	-0.46942	0.625365	-0.67723	3.12122e-06	6.48919e-05	21.7406	-21.7406
POLQ	-0.582424	0.558543	-0.84026	3.13275e-06	6.49955e-05	21.7335	-21.7335
ZNF618	-0.560192	0.5711	-0.808186	3.13035e-06	6.49955e-05	21.735	-21.735
GDF15	0.621847	1.86237	0.897136	3.1479e-06	6.52417e-05	21.7242	21.7242
ADCY3	-0.544352	0.580218	-0.785334	3.16606e-06	6.55496e-05	21.7132	-21.7132
GADD45G	1.25257	3.49934	1.80708	3.17476e-06	6.56613e-05	21.7079	21.7079
RMI2	-0.740258	0.476991	-1.06797	3.17912e-06	6.56831e-05	21.7053	-21.7053
STEAP4	1.48872	4.4314	2.14776	3.18479e-06	6.57319e-05	21.7019	21.7019
NPY4R	4.36274	78.4719	6.2941	3.18918e-06	6.57541e-05	21.6992	21.6992
BLMH	-0.458142	0.632458	-0.660959	3.20648e-06	6.59781e-05	21.6889	-21.6889
ZEB1	-0.440856	0.643485	-0.63602	3.20669e-06	6.59781e-05	21.6887	-21.6887
SCML2	-0.611302	0.542644	-0.881923	3.21113e-06	6.6001e-05	21.6861	-21.6861
CDCA4	-0.477558	0.620296	-0.68897	3.2317e-06	6.61857e-05	21.6738	-21.6738
FGFR2	0.579656	1.78542	0.836266	3.2308e-06	6.61857e-05	21.6744	21.6744
FLNB	-0.505908	0.602958	-0.729871	3.23363e-06	6.61857e-05	21.6727	-21.6727
MNT	0.455561	1.57706	0.657236	3.22884e-06	6.61857e-05	21.6755	21.6755
PRIM2	-0.490984	0.612024	-0.70834	3.23678e-06	6.61857e-05	21.6708	-21.6708
RGS3	1.10979	3.03371	1.60108	3.25085e-06	6.6405e-05	21.6625	21.6625
ARHGAP42	-0.716456	0.48848	-1.03363	3.25794e-06	6.64813e-05	21.6583	-21.6583
CSE1L	-0.535273	0.585509	-0.772236	3.27996e-06	6.65645e-05	21.6454	-21.6454
EBPL	-0.446976	0.639559	-0.64485	3.26549e-06	6.65645e-05	21.6539	-21.6539
GAS7	0.568666	1.76591	0.820412	3.28006e-06	6.65645e-05	21.6453	21.6453
PCDH1	-0.34258	0.709937	-0.494238	3.26891e-06	6.65645e-05	21.6519	-21.6519
POLA2	-0.717215	0.48811	-1.03472	3.28213e-06	6.65645e-05	21.6441	-21.6441
ZNF519	-0.414748	0.660507	-0.598355	3.27259e-06	6.65645e-05	21.6497	-21.6497
IGFBP7	1.23641	3.44324	1.78377	3.28827e-06	6.6621e-05	21.6405	21.6405
RGMA	0.38641	1.47169	0.557472	3.30094e-06	6.68096e-05	21.6332	21.6332
YBX1	-0.42259	0.655347	-0.609668	3.3111e-06	6.69469e-05	21.6273	-21.6273
DIAPH2	-0.624488	0.535536	-0.900945	3.32764e-06	6.72128e-05	21.6177	-21.6177
FAM201B	-0.917412	0.399552	-1.32355	3.33661e-06	6.72573e-05	21.6126	-21.6126
PDE10A	-0.446407	0.639923	-0.64403	3.3358e-06	6.72573e-05	21.613	-21.613
PKIB	-0.599289	0.549202	-0.864592	3.34915e-06	6.74416e-05	21.6054	-21.6054
SRSF3	-0.394227	0.674201	-0.568749	3.35255e-06	6.74416e-05	21.6034	-21.6034
PTCHD1	0.896165	2.45019	1.29289	3.35838e-06	6.74505e-05	21.6001	21.6001
ZCCHC24	-0.469445	0.625349	-0.677266	3.35979e-06	6.74505e-05	21.5993	-21.5993
BOD1L1	0.383675	1.46767	0.553525	3.37408e-06	6.74691e-05	21.5911	21.5911
CDC25C	-0.795197	0.451492	-1.14723	3.3686e-06	6.74691e-05	21.5943	-21.5943
NOVA1	-0.342074	0.710296	-0.493508	3.3743e-06	6.74691e-05	21.591	-21.591
TSPAN7	-0.469702	0.625189	-0.677636	3.37068e-06	6.74691e-05	21.5931	-21.5931
NUDT10	-0.786183	0.45558	-1.13422	3.37922e-06	6.74995e-05	21.5882	-21.5882
CKS2	-0.518069	0.59567	-0.747416	3.38331e-06	6.75132e-05	21.5859	-21.5859
RHNO1	-0.485005	0.615694	-0.699714	3.3937e-06	6.76525e-05	21.58	-21.58
SGCA	-0.774299	0.461027	-1.11708	3.43493e-06	6.84057e-05	21.5569	-21.5569
CISD1	-0.536658	0.584699	-0.774234	3.4588e-06	6.88121e-05	21.5436	-21.5436
HIST1H2AC	-0.628139	0.533584	-0.906213	3.46377e-06	6.8842e-05	21.5408	-21.5408
NMB	-0.759362	0.467965	-1.09553	3.47393e-06	6.8975e-05	21.5352	-21.5352
CCSAP	-0.496425	0.608703	-0.716189	3.48904e-06	6.92056e-05	21.5269	-21.5269
HOXD9	-0.613439	0.541485	-0.885006	3.49464e-06	6.92477e-05	21.5238	-21.5238
HIST1H3H	-0.98947	0.371774	-1.4275	3.51169e-06	6.94479e-05	21.5145	-21.5145
RASL10B	-0.674623	0.509348	-0.973275	3.51175e-06	6.94479e-05	21.5144	-21.5144
CEP72	-0.707642	0.492805	-1.02091	3.51634e-06	6.94697e-05	21.5119	-21.5119
CEP72	-0.707642	0.492805	-1.02091	3.51634e-06	6.94697e-05	21.5119	-21.5119
PDGFC	-0.538549	0.583595	-0.776961	3.52802e-06	6.96311e-05	21.5056	-21.5056
CYR61	0.743267	2.1028	1.07231	3.54008e-06	6.97997e-05	21.499	21.499
ALDH18A1	-0.413427	0.66138	-0.596449	3.55705e-06	7.00647e-05	21.4899	-21.4899
HIBADH	-0.574866	0.56278	-0.829356	3.56815e-06	7.02137e-05	21.4839	-21.4839
RGS6	0.37955	1.46163	0.547575	3.58105e-06	7.03978e-05	21.477	21.477
CLCN7	0.398917	1.49021	0.575515	3.59805e-06	7.05922e-05	21.4679	21.4679
TCOF1	-0.378207	0.685089	-0.545637	3.59615e-06	7.05922e-05	21.4689	-21.4689
APOL2	0.611105	1.84247	0.881638	3.62131e-06	7.09099e-05	21.4555	21.4555
ETS1	-0.438166	0.645218	-0.63214	3.62398e-06	7.09099e-05	21.4541	-21.4541
GOLGB1	0.396003	1.48587	0.571311	3.62496e-06	7.09099e-05	21.4536	21.4536
SRC	-0.632781	0.531113	-0.91291	3.63024e-06	7.09434e-05	21.4508	-21.4508
ANGPTL2	-0.402312	0.668772	-0.580414	3.65018e-06	7.12067e-05	21.4403	-21.4403
DDX39B	-0.381343	0.682943	-0.550162	3.65369e-06	7.12067e-05	21.4385	-21.4385
DDX39B	-0.381343	0.682943	-0.550162	3.65369e-06	7.12067e-05	21.4385	-21.4385
DDX39B	-0.381343	0.682943	-0.550162	3.65369e-06	7.12067e-05	21.4385	-21.4385
DDX39B	-0.381343	0.682943	-0.550162	3.65369e-06	7.12067e-05	21.4385	-21.4385
DDX39B	-0.381343	0.682943	-0.550162	3.65369e-06	7.12067e-05	21.4385	-21.4385
DDX39B	-0.381343	0.682943	-0.550162	3.65369e-06	7.12067e-05	21.4385	-21.4385
DDX39B	-0.381343	0.682943	-0.550162	3.65369e-06	7.12067e-05	21.4385	-21.4385
DDX39B	-0.381343	0.682943	-0.550162	3.65369e-06	7.12067e-05	21.4385	-21.4385
DYRK2	-0.450602	0.637245	-0.650081	3.65448e-06	7.12067e-05	21.438	-21.438
CICP14	0.37121	1.44949	0.535543	3.6623e-06	7.12197e-05	21.4339	21.4339
GRB14	-0.625605	0.534938	-0.902558	3.66232e-06	7.12197e-05	21.4339	-21.4339
ROMO1	-0.517243	0.596162	-0.746224	3.68873e-06	7.16631e-05	21.4202	-21.4202
CTDSPL	-0.735826	0.47911	-1.06157	3.69435e-06	7.17021e-05	21.4172	-21.4172
FOXD2	-0.866758	0.420312	-1.25047	3.71538e-06	7.204e-05	21.4064	-21.4064
ADM2	1.32683	3.76907	1.91421	3.72853e-06	7.22243e-05	21.3996	21.3996
MARCKS	-0.600241	0.548679	-0.865965	3.7515e-06	7.25985e-05	21.3878	-21.3878
FLCN	0.461768	1.58688	0.666191	3.76053e-06	7.26378e-05	21.3832	21.3832
PPIF	-0.449161	0.638163	-0.648003	3.76085e-06	7.26378e-05	21.383	-21.383
GPX7	-0.827903	0.436965	-1.19441	3.77475e-06	7.28354e-05	21.376	-21.376
ANGPT2	0.942383	2.56609	1.35957	3.80977e-06	7.34398e-05	21.3583	21.3583
ADA	-0.466348	0.627289	-0.672799	3.8203e-06	7.35714e-05	21.353	-21.353
GALNT1	-0.38368	0.68135	-0.553533	3.8323e-06	7.37309e-05	21.347	-21.347
HNRNPA3	-0.458426	0.632278	-0.661369	3.84412e-06	7.38868e-05	21.341	-21.341
ADAM22	0.358967	1.43185	0.51788	3.86857e-06	7.40822e-05	21.3289	21.3289
HIST1H3D	-0.832536	0.434945	-1.2011	3.86533e-06	7.40822e-05	21.3305	-21.3305
PTPRN2	0.435285	1.5454	0.627984	3.86549e-06	7.40822e-05	21.3304	21.3304
PTPRN2	0.435285	1.5454	0.627984	3.86549e-06	7.40822e-05	21.3304	21.3304
RBMX	-0.422812	0.655202	-0.609989	3.86922e-06	7.40822e-05	21.3286	-21.3286
DUT	-0.604102	0.546565	-0.871535	3.88699e-06	7.42793e-05	21.3198	-21.3198
RPS26	-0.391098	0.676314	-0.564235	3.88363e-06	7.42793e-05	21.3214	-21.3214
ZNF887P	-0.567411	0.566992	-0.818601	3.91551e-06	7.47523e-05	21.3058	-21.3058
HOXD4	-0.610964	0.542827	-0.881435	3.96181e-06	7.55637e-05	21.2832	-21.2832
CDH7	-1.22984	0.292338	-1.77429	3.97303e-06	7.56068e-05	21.2778	-21.2778
CENPW	-0.881442	0.414185	-1.27165	3.9755e-06	7.56068e-05	21.2766	-21.2766
RASL11B	-0.993459	0.370294	-1.43326	3.96904e-06	7.56068e-05	21.2797	-21.2797
SMAP2	-0.417807	0.658489	-0.602768	3.98661e-06	7.57456e-05	21.2713	-21.2713
NPC2	0.513084	1.67044	0.740224	4.00642e-06	7.60492e-05	21.2618	21.2618
LRCH2	-0.361489	0.696638	-0.521519	4.01068e-06	7.60574e-05	21.2597	-21.2597
EMP2	-0.47945	0.619124	-0.691701	4.02199e-06	7.61265e-05	21.2543	-21.2543
GAPDH	-0.488713	0.613415	-0.705064	4.02105e-06	7.61265e-05	21.2548	-21.2548
SKA1	-0.569567	0.56577	-0.821712	4.04962e-06	7.65764e-05	21.2412	-21.2412
SKA1	-0.569567	0.56577	-0.821712	4.04962e-06	7.65764e-05	21.2412	-21.2412
B4GALT6	-0.61302	0.541712	-0.884401	4.06372e-06	7.66242e-05	21.2346	-21.2346
NXN	-0.473994	0.622511	-0.683829	4.06233e-06	7.66242e-05	21.2352	-21.2352
NXN	-0.473994	0.622511	-0.683829	4.06233e-06	7.66242e-05	21.2352	-21.2352
NXN	-0.473994	0.622511	-0.683829	4.06233e-06	7.66242e-05	21.2352	-21.2352
ZNF503	0.554985	1.74191	0.800673	4.05839e-06	7.66242e-05	21.2371	21.2371
PLEKHH2	-0.425244	0.65361	-0.613498	4.07906e-06	7.67844e-05	21.2273	-21.2273
SNRPF	-0.479639	0.619007	-0.691973	4.07996e-06	7.67844e-05	21.2269	-21.2269
SMOX	0.458316	1.58141	0.66121	4.0925e-06	7.69474e-05	21.221	21.221
FCGR2A	-0.717073	0.488179	-1.03452	4.11106e-06	7.72235e-05	21.2124	-21.2124
CPSF6	-0.351857	0.703381	-0.507622	4.12274e-06	7.72236e-05	21.2069	-21.2069
GPATCH4	-0.453625	0.635321	-0.654442	4.11991e-06	7.72236e-05	21.2082	-21.2082
TNS2	-0.635894	0.529462	-0.917401	4.12249e-06	7.72236e-05	21.207	-21.207
KPNB1	-0.332766	0.716938	-0.48008	4.14246e-06	7.75198e-05	21.1978	-21.1978
DHCR24	-0.608604	0.54411	-0.878031	4.1559e-06	7.76982e-05	21.1916	-21.1916
CAMK1D	-0.363297	0.69538	-0.524126	4.17637e-06	7.77382e-05	21.1821	-21.1821
DOPEY2	0.399014	1.49035	0.575655	4.1744e-06	7.77382e-05	21.1831	21.1831
FAM72C	-0.837156	0.43294	-1.20776	4.17762e-06	7.77382e-05	21.1816	-21.1816
KLHL23	-0.487187	0.614352	-0.702863	4.16852e-06	7.77382e-05	21.1857	-21.1857
TMEM54	-0.608704	0.544055	-0.878175	4.17007e-06	7.77382e-05	21.185	-21.185
TMEM135	0.644732	1.90548	0.930152	4.19597e-06	7.80066e-05	21.1732	21.1732
NUDT1	-0.681375	0.505921	-0.983017	4.20458e-06	7.80935e-05	21.1692	-21.1692
BBC3	0.736841	2.08933	1.06304	4.22791e-06	7.83997e-05	21.1586	21.1586
HMOX1	0.767947	2.15534	1.10791	4.23686e-06	7.83997e-05	21.1546	21.1546
IL1RAPL1	-0.860332	0.423022	-1.2412	4.23208e-06	7.83997e-05	21.1568	-21.1568
MT3	-0.762799	0.466359	-1.10049	4.23535e-06	7.83997e-05	21.1553	-21.1553
NUPL2	-0.562984	0.569507	-0.812215	4.2534e-06	7.85593e-05	21.1471	-21.1471
VRK1	-0.545846	0.579352	-0.787489	4.24997e-06	7.85593e-05	21.1487	-21.1487
GOLGA5	0.434364	1.54398	0.626655	4.25838e-06	7.85782e-05	21.1449	21.1449
ADD2	-0.601322	0.548087	-0.867524	4.26565e-06	7.86393e-05	21.1416	-21.1416
BTBD3	0.390101	1.47713	0.562797	4.27461e-06	7.87196e-05	21.1376	21.1376
MASTL	-0.551626	0.576013	-0.795827	4.27793e-06	7.87196e-05	21.1361	-21.1361
EEF1A1P28	1.87671	6.53198	2.70752	4.3065e-06	7.91718e-05	21.1233	21.1233
SNX30	0.347687	1.41579	0.501606	4.31867e-06	7.92488e-05	21.1179	21.1179
TMEM158	0.620837	1.86048	0.895678	4.31554e-06	7.92488e-05	21.1193	21.1193
CCDC138	-0.469549	0.625284	-0.677415	4.32596e-06	7.93093e-05	21.1147	-21.1147
MYCL	0.785447	2.19339	1.13316	4.3349e-06	7.93999e-05	21.1107	21.1107
DEPDC1	-0.797769	0.450332	-1.15094	4.34472e-06	7.94771e-05	21.1064	-21.1064
SCML1	-0.402453	0.668678	-0.580617	4.35513e-06	7.94771e-05	21.1018	-21.1018
SPATA6	-0.480976	0.61818	-0.693901	4.3482e-06	7.94771e-05	21.1049	-21.1049
VMAC	0.530845	1.70037	0.765848	4.35288e-06	7.94771e-05	21.1028	21.1028
FKBP5	-0.486738	0.614628	-0.702214	4.36404e-06	7.95404e-05	21.0979	-21.0979
HNRNPU	-0.385354	0.68021	-0.555948	4.36661e-06	7.95404e-05	21.0968	-21.0968
RFC2	-0.549072	0.577486	-0.792143	4.38197e-06	7.97471e-05	21.0901	-21.0901
KIAA0040	-0.553475	0.574948	-0.798496	4.39647e-06	7.99376e-05	21.0837	-21.0837
CKLF	-0.448477	0.6386	-0.647016	4.40965e-06	8.0104e-05	21.078	-21.078
RBM12	-0.380343	0.683627	-0.548718	4.41387e-06	8.01073e-05	21.0762	-21.0762
PAQR9	-0.666901	0.513297	-0.962135	4.42648e-06	8.02628e-05	21.0707	-21.0707
EXTL1	-1.2085	0.298644	-1.7435	4.43717e-06	8.03833e-05	21.0661	-21.0661
ORC1	-0.626429	0.534497	-0.903746	4.44401e-06	8.04338e-05	21.0631	-21.0631
FGF1	0.583471	1.79225	0.841771	4.45098e-06	8.04866e-05	21.0601	21.0601
HMGN3	-0.484093	0.616256	-0.698398	4.48357e-06	8.1002e-05	21.0461	-21.0461
SIX1	-0.527972	0.5898	-0.761702	4.5128e-06	8.14561e-05	21.0337	-21.0337
INTS10	-0.386057	0.679732	-0.556963	4.53125e-06	8.17147e-05	21.0259	-21.0259
ANXA6	-0.410328	0.663433	-0.591978	4.54395e-06	8.18694e-05	21.0205	-21.0205
COX7B	-0.371829	0.689472	-0.536436	4.56714e-06	8.22068e-05	21.0107	-21.0107
PAICS	-0.427224	0.652317	-0.616354	4.57258e-06	8.22068e-05	21.0085	-21.0085
PHIP	-0.315351	0.729533	-0.454955	4.57646e-06	8.22068e-05	21.0068	-21.0068
SQLE	-0.489134	0.613157	-0.705672	4.57924e-06	8.22068e-05	21.0057	-21.0057
DSN1	-0.594035	0.552095	-0.857012	4.60687e-06	8.26283e-05	20.9942	-20.9942
FBXO7	-0.351734	0.703467	-0.507446	4.6235e-06	8.28515e-05	20.9873	-20.9873
BCAR1	0.418517	1.51971	0.603792	4.63853e-06	8.3046e-05	20.981	20.981
ADGRB1	-0.415644	0.659915	-0.599648	4.6501e-06	8.31684e-05	20.9763	-20.9763
LZTS3	0.376127	1.45663	0.542637	4.65374e-06	8.31684e-05	20.9748	20.9748
GRIN2B	0.6054	1.83199	0.873408	4.66626e-06	8.3317e-05	20.9696	20.9696
VAT1	0.464752	1.59162	0.670496	4.6739e-06	8.33786e-05	20.9665	20.9665
ADAMTS10	-0.962099	0.38209	-1.38801	4.69169e-06	8.33841e-05	20.9592	-20.9592
ILF3	-0.325574	0.722113	-0.469704	4.69483e-06	8.33841e-05	20.9579	-20.9579
MGME1	-0.382154	0.68239	-0.551332	4.69521e-06	8.33841e-05	20.9578	-20.9578
RP11-4L24.4	-0.421641	0.65597	-0.608299	4.68448e-06	8.33841e-05	20.9621	-20.9621
SIGMAR1	-0.467757	0.626406	-0.67483	4.68343e-06	8.33841e-05	20.9626	-20.9626
LONRF1	0.361019	1.43479	0.52084	4.70448e-06	8.34741e-05	20.954	20.954
RBBP8	-0.442152	0.642652	-0.63789	4.70984e-06	8.34816e-05	20.9518	-20.9518
TFDP1	-0.544409	0.580185	-0.785416	4.71331e-06	8.34816e-05	20.9504	-20.9504
ACVR2A	0.37011	1.44789	0.533956	4.71922e-06	8.35118e-05	20.948	20.948
MYC	-0.539002	0.58333	-0.777615	4.74399e-06	8.38006e-05	20.938	-20.938
SHH	0.716635	2.04753	1.03389	4.74199e-06	8.38006e-05	20.9388	20.9388
DISC1	-0.568821	0.566193	-0.820635	4.75805e-06	8.39742e-05	20.9323	-20.9323
DCTPP1	-0.638611	0.528025	-0.921321	4.77212e-06	8.39987e-05	20.9266	-20.9266
DNMBP	0.360456	1.43398	0.520028	4.76966e-06	8.39987e-05	20.9276	20.9276
PIEZO1	-0.362147	0.69618	-0.522468	4.77156e-06	8.39987e-05	20.9269	-20.9269
CHD2	0.473213	1.60514	0.682703	4.78052e-06	8.40719e-05	20.9233	20.9233
CLIP3	0.312034	1.3662	0.45017	4.78485e-06	8.40736e-05	20.9215	20.9215
PTPRE	0.386757	1.4722	0.557973	4.79427e-06	8.41647e-05	20.9178	20.9178
CCPG1	0.509564	1.66456	0.735145	4.83381e-06	8.42392e-05	20.902	20.902
DSEL	-0.34872	0.70559	-0.503097	4.80742e-06	8.42392e-05	20.9125	-20.9125
DSEL	-0.34872	0.70559	-0.503097	4.80742e-06	8.42392e-05	20.9125	-20.9125
EXOSC9	-0.52555	0.59123	-0.758208	4.83987e-06	8.42392e-05	20.8996	-20.8996
FAM19A5	-0.503907	0.604166	-0.726984	4.82643e-06	8.42392e-05	20.905	-20.905
HIST2H2AC	-0.746992	0.47379	-1.07768	4.80573e-06	8.42392e-05	20.9132	-20.9132
HOXA7	-1.10681	0.330611	-1.59679	4.84094e-06	8.42392e-05	20.8992	-20.8992
KIF18A	-0.540386	0.582523	-0.779613	4.82684e-06	8.42392e-05	20.9048	-20.9048
LAS1L	-0.360749	0.697154	-0.52045	4.8362e-06	8.42392e-05	20.9011	-20.9011
MAP4K5	-0.41701	0.659014	-0.601619	4.82402e-06	8.42392e-05	20.9059	-20.9059
PDIA4	-0.444919	0.640876	-0.641883	4.82784e-06	8.42392e-05	20.9044	-20.9044
PTMA	-0.454352	0.634859	-0.655491	4.84822e-06	8.4292e-05	20.8963	-20.8963
PTRF	0.421822	1.52474	0.60856	4.86931e-06	8.45846e-05	20.888	20.888
SLC35B2	-0.375283	0.687095	-0.541419	4.885e-06	8.4783e-05	20.8819	-20.8819
TRAP1	-0.33035	0.718672	-0.476595	4.9112e-06	8.50888e-05	20.8716	-20.8716
TXLNGY	-0.547219	0.578556	-0.789471	4.90726e-06	8.50888e-05	20.8731	-20.8731
LONRF2	1.04788	2.85161	1.51177	4.92099e-06	8.51842e-05	20.8678	20.8678
KLHL41	1.80429	6.07568	2.60305	4.9379e-06	8.54025e-05	20.8612	20.8612
SAE1	-0.426075	0.653067	-0.614697	4.94684e-06	8.54825e-05	20.8578	-20.8578
CNTNAP3P2	0.68367	1.98114	0.986327	4.97975e-06	8.59026e-05	20.8451	20.8451
FOSL2	0.609476	1.83947	0.879288	4.9798e-06	8.59026e-05	20.845	20.845
LIMD1	0.371604	1.45006	0.536111	4.98523e-06	8.59217e-05	20.843	20.843
PCSK6	0.470467	1.60074	0.678741	4.98994e-06	8.59282e-05	20.8411	20.8411
USP32P3	0.594399	1.81194	0.857537	5.02796e-06	8.65079e-05	20.8266	20.8266
CSTF3	-0.318717	0.727081	-0.459812	5.04807e-06	8.67037e-05	20.819	-20.819
CUL1	-0.338354	0.712943	-0.488141	5.04776e-06	8.67037e-05	20.8191	-20.8191
ATP2B1	-0.400783	0.669796	-0.578207	5.06565e-06	8.69284e-05	20.8123	-20.8123
PPP1R3C	-0.343007	0.709634	-0.494854	5.06991e-06	8.69284e-05	20.8107	-20.8107
E2F8	-0.743327	0.475529	-1.07239	5.12414e-06	8.77824e-05	20.7903	-20.7903
P2RX5	-0.959732	0.382995	-1.3846	5.1338e-06	8.78721e-05	20.7867	-20.7867
EME1	-0.63956	0.527524	-0.92269	5.16231e-06	8.8178e-05	20.7761	-20.7761
SNRPG	-0.472653	0.623346	-0.681894	5.16409e-06	8.8178e-05	20.7754	-20.7754
TOM1	0.478638	1.61387	0.690528	5.16499e-06	8.8178e-05	20.7751	20.7751
BAMBI	-0.584387	0.557447	-0.843092	5.17068e-06	8.81991e-05	20.773	-20.773
CRIPAK	0.4752	1.60834	0.685569	5.20816e-06	8.86861e-05	20.7592	20.7592
SPPL2B	-0.291358	0.747248	-0.420341	5.2072e-06	8.86861e-05	20.7595	-20.7595
GRN	0.359995	1.43332	0.519364	5.21314e-06	8.86949e-05	20.7573	20.7573
PTGDS	1.38583	3.99815	1.99933	5.21982e-06	8.87325e-05	20.7549	20.7549
DAZAP1	-0.337062	0.713865	-0.486277	5.23019e-06	8.88327e-05	20.7511	-20.7511
C8orf33	-0.352943	0.702617	-0.509189	5.24967e-06	8.90112e-05	20.744	-20.744
WDR54	-0.398226	0.671511	-0.574518	5.2486e-06	8.90112e-05	20.7444	-20.7444
SYT6	-0.67291	0.510222	-0.970803	5.25644e-06	8.90501e-05	20.7415	-20.7415
CEP85	-0.365135	0.694103	-0.526778	5.29312e-06	8.9595e-05	20.7282	-20.7282
C10orf10	0.916831	2.50135	1.32271	5.31708e-06	8.99239e-05	20.7195	20.7195
ZDHHC20	-0.460946	0.630687	-0.665004	5.32184e-06	8.99277e-05	20.7178	-20.7178
B4GALNT1	-0.48169	0.617739	-0.694931	5.34645e-06	9.02668e-05	20.709	-20.709
HIST1H1D	-0.776667	0.459937	-1.12049	5.3646e-06	9.04962e-05	20.7025	-20.7025
LINC01296	-0.478282	0.619847	-0.690015	5.38231e-06	9.0641e-05	20.6962	-20.6962
NRBF2	0.433282	1.54231	0.625093	5.37921e-06	9.0641e-05	20.6973	20.6973
RUNDC3A	-0.821197	0.439905	-1.18474	5.38871e-06	9.06719e-05	20.6939	-20.6939
MSMO1	-0.584135	0.557588	-0.842728	5.39773e-06	9.07468e-05	20.6907	-20.6907
CAMKV	-0.758894	0.468184	-1.09485	5.41188e-06	9.07541e-05	20.6857	-20.6857
LIG1	-0.557307	0.57275	-0.804024	5.40782e-06	9.07541e-05	20.6871	-20.6871
PGM1	-0.354796	0.701316	-0.511862	5.41137e-06	9.07541e-05	20.6859	-20.6859
EN1	0.367466	1.44407	0.530141	5.42526e-06	9.09017e-05	20.681	20.681
ZC3H7A	-0.335082	0.71528	-0.483421	5.45453e-06	9.13151e-05	20.6707	-20.6707
PARM1	-1.12389	0.325014	-1.62142	5.47032e-06	9.14252e-05	20.6651	-20.6651
POLG	-0.332546	0.717095	-0.479763	5.46591e-06	9.14252e-05	20.6667	-20.6667
ESCO2	-0.672604	0.510378	-0.970363	5.49401e-06	9.17439e-05	20.6569	-20.6569
PEA15	-0.456493	0.633502	-0.65858	5.50272e-06	9.18122e-05	20.6538	-20.6538
LRRC8B	-0.523657	0.59235	-0.755477	5.51874e-06	9.20021e-05	20.6483	-20.6483
HNRNPA1	-0.405012	0.666969	-0.584309	5.52429e-06	9.20033e-05	20.6463	-20.6463
HOMER2	0.554433	1.74095	0.799878	5.53271e-06	9.20033e-05	20.6434	20.6434
NKX2-2	-0.542489	0.5813	-0.782646	5.52976e-06	9.20033e-05	20.6444	-20.6444
MTCL1	0.424594	1.52897	0.612559	5.54791e-06	9.20512e-05	20.6382	20.6382
NNMT	1.4077	4.08655	2.03088	5.54519e-06	9.20512e-05	20.6391	20.6391
RGMB	-0.357842	0.699184	-0.516257	5.55184e-06	9.20512e-05	20.6368	-20.6368
ZFYVE1	0.405076	1.49942	0.584402	5.55413e-06	9.20512e-05	20.636	20.636
EML4	-0.386709	0.679289	-0.557904	5.58423e-06	9.24728e-05	20.6257	-20.6257
MPZL1	-0.63412	0.530402	-0.914842	5.60795e-06	9.27882e-05	20.6176	-20.6176
SEC24A	0.308545	1.36144	0.445136	5.62526e-06	9.29971e-05	20.6117	20.6117
FAM46B	-1.12817	0.323625	-1.62761	5.63861e-06	9.30257e-05	20.6071	-20.6071
MAZ	-0.387415	0.67881	-0.558921	5.64104e-06	9.30257e-05	20.6063	-20.6063
ZFP36	0.52195	1.68531	0.753015	5.63451e-06	9.30257e-05	20.6085	20.6085
PIK3R1	-0.403494	0.667982	-0.582119	5.65391e-06	9.31604e-05	20.6019	-20.6019
PRICKLE1	0.583952	1.79311	0.842464	5.66205e-06	9.32173e-05	20.5992	20.5992
SRSF10	-0.333649	0.716305	-0.481353	5.6795e-06	9.33498e-05	20.5933	-20.5933
TGFA	-1.19047	0.304077	-1.71749	5.67808e-06	9.33498e-05	20.5938	-20.5938
HBP1	0.379014	1.46084	0.546802	5.68732e-06	9.34009e-05	20.5907	20.5907
CMTM5	-2.13348	0.118425	-3.07796	5.69261e-06	9.34106e-05	20.5889	-20.5889
CNTNAP2	-1.42774	0.239851	-2.05979	5.70074e-06	9.34194e-05	20.5861	-20.5861
CNTNAP2	-1.42774	0.239851	-2.05979	5.70074e-06	9.34194e-05	20.5861	-20.5861
ENOSF1	0.340855	1.40615	0.49175	5.70256e-06	9.34194e-05	20.5855	20.5855
CD70	-0.969553	0.379253	-1.39877	5.72234e-06	9.35891e-05	20.5789	-20.5789
PCDH10	-0.502762	0.604858	-0.725332	5.71885e-06	9.35891e-05	20.5801	-20.5801
CNGA3	1.54064	4.66756	2.22267	5.72992e-06	9.36359e-05	20.5764	20.5764
PGRMC1	-0.577212	0.561462	-0.832741	5.73539e-06	9.36482e-05	20.5745	-20.5745
BRIP1	-0.573621	0.563481	-0.82756	5.74196e-06	9.36785e-05	20.5723	-20.5723
PTPN14	0.588918	1.80204	0.849629	5.74986e-06	9.37303e-05	20.5697	20.5697
FAM21C	0.34471	1.41158	0.497312	5.80094e-06	9.44079e-05	20.5528	20.5528
HMGCS1	-0.4872	0.614344	-0.702882	5.79699e-06	9.44079e-05	20.5541	-20.5541
DOCK10	-0.452177	0.636242	-0.652354	5.81977e-06	9.44821e-05	20.5466	-20.5466
GABRA3	-1.49732	0.223729	-2.16018	5.81114e-06	9.44821e-05	20.5494	-20.5494
TMED8	-0.294741	0.744724	-0.425222	5.81551e-06	9.44821e-05	20.548	-20.548
C2orf66	1.03345	2.81074	1.49095	5.83027e-06	9.45263e-05	20.5431	20.5431
PDPN	0.37615	1.45667	0.542669	5.83202e-06	9.45263e-05	20.5426	20.5426
ANO3	-2.51214	0.0810948	-3.62425	5.86007e-06	9.49034e-05	20.5334	-20.5334
MPP6	-0.480107	0.618717	-0.692647	5.8801e-06	9.51503e-05	20.5268	-20.5268
IER3	0.787693	2.19832	1.1364	5.91692e-06	9.56681e-05	20.5149	20.5149
IER3	0.787693	2.19832	1.1364	5.91692e-06	9.56681e-05	20.5149	20.5149
IER3	0.787693	2.19832	1.1364	5.91692e-06	9.56681e-05	20.5149	20.5149
IER3	0.787693	2.19832	1.1364	5.91692e-06	9.56681e-05	20.5149	20.5149
IER3	0.787693	2.19832	1.1364	5.91692e-06	9.56681e-05	20.5149	20.5149
IER3	0.787693	2.19832	1.1364	5.91692e-06	9.56681e-05	20.5149	20.5149
KLRC3	-2.12997	0.118841	-3.07289	5.92831e-06	9.57743e-05	20.5112	-20.5112
ANGPTL4	0.601502	1.82486	0.867784	5.93505e-06	9.58052e-05	20.509	20.509
IFI6	1.70658	5.51009	2.46208	5.95044e-06	9.59757e-05	20.5041	20.5041
PCDHGC4	-0.33531	0.715116	-0.48375	5.97112e-06	9.61529e-05	20.4974	-20.4974
SETD7	0.357324	1.4295	0.51551	5.96951e-06	9.61529e-05	20.498	20.498
P4HA1	-0.549748	0.577095	-0.793118	5.97624e-06	9.61573e-05	20.4958	-20.4958
SLC2A3	-0.327671	0.7206	-0.47273	5.98726e-06	9.62568e-05	20.4923	-20.4923
MAP1B	0.347657	1.41575	0.501563	6.00114e-06	9.63738e-05	20.4878	20.4878
SMC1A	-0.394147	0.674255	-0.568634	6.0091e-06	9.63738e-05	20.4853	-20.4853
UBE2E2	-0.48682	0.614577	-0.702333	6.00527e-06	9.63738e-05	20.4865	-20.4865
TMEM100	-0.76087	0.46726	-1.0977	6.07215e-06	9.73064e-05	20.4653	-20.4653
CEP78	-0.644519	0.524915	-0.929845	6.07896e-06	9.73369e-05	20.4632	-20.4632
NTM	-0.833454	0.434546	-1.20242	6.09835e-06	9.75686e-05	20.4571	-20.4571
ACPT	-0.510335	0.600294	-0.736258	6.11397e-06	9.77399e-05	20.4522	-20.4522
DNAJB2	0.305403	1.35717	0.440604	6.12361e-06	9.77973e-05	20.4492	20.4492
PNP	-0.373616	0.688241	-0.539014	6.12741e-06	9.77973e-05	20.448	-20.448
SUPT16H	-0.345067	0.708173	-0.497826	6.13491e-06	9.78383e-05	20.4456	-20.4456
TDP1	-0.385932	0.679817	-0.556783	6.14193e-06	9.78716e-05	20.4435	-20.4435
FARSB	-0.444589	0.641088	-0.641406	6.21591e-06	9.89711e-05	20.4205	-20.4205
DCLRE1A	-0.464787	0.628269	-0.670546	6.23112e-06	9.91337e-05	20.4159	-20.4159
HIST1H4F	-1.77996	0.168644	-2.56794	6.30203e-06	0.000100178	20.3942	-20.3942
SGTB	0.341988	1.40774	0.493384	6.30807e-06	0.000100178	20.3924	20.3924
TFPI	-0.541456	0.5819	-0.781156	6.3119e-06	0.000100178	20.3912	-20.3912
HIST1H4B	-0.929944	0.394576	-1.34162	6.32281e-06	0.000100271	20.3879	-20.3879
BEST3	0.775622	2.17194	1.11899	6.33011e-06	0.000100307	20.3857	20.3857
LMNB2	-0.51874	0.59527	-0.748383	6.3536e-06	0.000100518	20.3786	-20.3786
TUBB2B	-0.535608	0.585313	-0.772719	6.35086e-06	0.000100518	20.3794	-20.3794
SUV39H1	-0.587453	0.555741	-0.847515	6.37157e-06	0.000100722	20.3732	-20.3732
WWP2	-0.402029	0.668961	-0.580006	6.38204e-06	0.000100808	20.3701	-20.3701
YIPF2	0.436524	1.54732	0.629771	6.38915e-06	0.00010084	20.3679	20.3679
FTL	0.388643	1.47498	0.560693	6.39601e-06	0.000100868	20.3659	20.3659
ZNF37BP	-0.409355	0.664078	-0.590575	6.40353e-06	0.000100906	20.3636	-20.3636
TEAD4	-0.594487	0.551846	-0.857663	6.40912e-06	0.000100914	20.362	-20.362
NAB1	-0.345957	0.707543	-0.49911	6.4252e-06	0.000101088	20.3572	-20.3572
PARP2	-0.353974	0.701893	-0.510677	6.46052e-06	0.000101539	20.3467	-20.3467
TLR4	1.14347	3.13763	1.64967	6.4641e-06	0.000101539	20.3456	20.3456
H1FX	-0.575293	0.56254	-0.829972	6.48684e-06	0.000101815	20.3389	-20.3389
MLXIP	0.332806	1.39488	0.480138	6.51644e-06	0.000102199	20.3302	20.3302
MLXIP	0.332806	1.39488	0.480138	6.51644e-06	0.000102199	20.3302	20.3302
BMP8B	-0.409226	0.664164	-0.590389	6.53359e-06	0.00010223	20.3252	-20.3252
GLIS3	0.331539	1.39311	0.47831	6.54023e-06	0.00010223	20.3232	20.3232
HAPLN4	-0.880419	0.414609	-1.27018	6.52532e-06	0.00010223	20.3276	-20.3276
NFIA	-0.901664	0.405894	-1.30083	6.54074e-06	0.00010223	20.3231	-20.3231
TXNIP	-0.524055	0.592115	-0.756051	6.54419e-06	0.00010223	20.3221	-20.3221
KIF20B	-0.600987	0.54827	-0.867041	6.60794e-06	0.000103145	20.3035	-20.3035
ADAM12	-0.321929	0.72475	-0.464445	6.61462e-06	0.000103158	20.3016	-20.3016
ADAM19	0.367257	1.44377	0.529839	6.62309e-06	0.000103158	20.2991	20.2991
PHKA1	-0.577549	0.561272	-0.833227	6.62436e-06	0.000103158	20.2988	-20.2988
CAST	0.383998	1.46814	0.553992	6.65169e-06	0.000103422	20.2909	20.2909
TMEM151B	-0.703116	0.49504	-1.01438	6.64947e-06	0.000103422	20.2915	-20.2915
CNN2	0.53672	1.71039	0.774323	6.66505e-06	0.000103467	20.287	20.287
SH3D19	-0.286051	0.751224	-0.412684	6.66019e-06	0.000103467	20.2884	-20.2884
EIF1AY	-0.530168	0.588506	-0.764871	6.68288e-06	0.000103663	20.2819	-20.2819
CTDSPL2	-0.389938	0.677099	-0.562562	6.7003e-06	0.000103852	20.2769	-20.2769
EGLN1	-0.431051	0.649826	-0.621875	6.70812e-06	0.000103892	20.2747	-20.2747
ARHGAP21	0.276168	1.31807	0.398426	6.7257e-06	0.000103948	20.2697	20.2697
COL6A2	0.338774	1.40323	0.488748	6.72744e-06	0.000103948	20.2692	20.2692
PDK1	-0.853658	0.425855	-1.23157	6.72008e-06	0.000103948	20.2713	-20.2713
MND1	-0.9662	0.380526	-1.39393	6.75921e-06	0.000104277	20.2602	-20.2602
PASK	-0.610809	0.542911	-0.881211	6.75796e-06	0.000104277	20.2606	-20.2606
ENHO	-0.749536	0.472586	-1.08135	6.7723e-06	0.000104397	20.2565	-20.2565
NATD1	0.387033	1.4726	0.55837	6.80669e-06	0.000104846	20.2468	20.2468
TOX3	0.345289	1.4124	0.498147	6.81493e-06	0.000104892	20.2445	20.2445
GPC2	-0.361002	0.696978	-0.520815	6.84099e-06	0.000105211	20.2372	-20.2372
TYMS	-0.558572	0.572025	-0.805849	6.85302e-06	0.000105315	20.2338	-20.2338
GNAS	-0.374799	0.687428	-0.54072	6.87002e-06	0.000105494	20.2291	-20.2291
CYB5B	-0.44247	0.642448	-0.638349	6.89172e-06	0.000105746	20.2231	-20.2231
CCT5	-0.48432	0.616116	-0.698727	6.89813e-06	0.000105762	20.2213	-20.2213
SNRNP40	-0.341467	0.710727	-0.492633	6.91932e-06	0.000106006	20.2154	-20.2154
DDX41	-0.360553	0.697291	-0.520168	6.95579e-06	0.000106482	20.2054	-20.2054
RAD54L	-0.53896	0.583355	-0.777555	6.97672e-06	0.00010672	20.1996	-20.1996
LRRC45	-0.513112	0.59863	-0.740265	6.98782e-06	0.000106808	20.1966	-20.1966
TRNP1	-0.969771	0.37917	-1.39908	6.99781e-06	0.000106878	20.1938	-20.1938
C2orf80	-0.591865	0.553295	-0.85388	7.07643e-06	0.000107164	20.1725	-20.1725
CEP131	-0.384584	0.680733	-0.554838	7.07573e-06	0.000107164	20.1727	-20.1727
GPD2	-0.541805	0.581697	-0.78166	7.04758e-06	0.000107164	20.1803	-20.1803
NEMP1	-0.413132	0.661575	-0.596023	7.08131e-06	0.000107164	20.1711	-20.1711
NFATC1	-0.507308	0.602114	-0.731891	7.06375e-06	0.000107164	20.1759	-20.1759
NPTXR	0.337973	1.4021	0.487592	7.07286e-06	0.000107164	20.1734	20.1734
NUP62	-0.320083	0.726088	-0.461783	7.07313e-06	0.000107164	20.1734	-20.1734
PGM2	-0.469419	0.625366	-0.677228	7.03006e-06	0.000107164	20.185	-20.185
RBBP7	-0.359235	0.69821	-0.518267	7.03598e-06	0.000107164	20.1834	-20.1834
RP13-104F24.1	0.973735	2.64782	1.4048	7.04707e-06	0.000107164	20.1804	20.1804
2023-09-08	-0.33089	0.718284	-0.477373	7.0234e-06	0.000107164	20.1869	-20.1869
ZNF804B	1.52113	4.57739	2.19453	7.07478e-06	0.000107164	20.1729	20.1729
NUP210	-0.358213	0.698924	-0.516793	7.1054e-06	0.000107447	20.1646	-20.1646
SIMC1	-0.41531	0.660136	-0.599165	7.11265e-06	0.000107475	20.1627	-20.1627
PRMT3	-0.425859	0.653208	-0.614385	7.16825e-06	0.000108232	20.1478	-20.1478
GSE1	0.45574	1.57734	0.657493	7.17654e-06	0.000108275	20.1456	20.1456
RAB39A	-0.452551	0.636003	-0.652894	7.18418e-06	0.000108308	20.1436	-20.1436
BRD7	-0.33891	0.712547	-0.488944	7.20246e-06	0.000108367	20.1387	-20.1387
RBM14	-0.303587	0.738166	-0.437984	7.20123e-06	0.000108367	20.139	-20.139
SERBP1	-0.420994	0.656394	-0.607365	7.20444e-06	0.000108367	20.1382	-20.1382
TBC1D16	-0.398265	0.671484	-0.574576	7.25808e-06	0.000109091	20.124	-20.124
MAD2L2	-0.399353	0.670754	-0.576144	7.30824e-06	0.000109762	20.1108	-20.1108
CREB3	0.402272	1.49522	0.580356	7.32303e-06	0.000109901	20.1069	20.1069
NME4	-0.509432	0.600837	-0.734954	7.34911e-06	0.000110209	20.1001	-20.1001
2023-09-07	-0.449759	0.637782	-0.648864	7.35821e-06	0.000110262	20.0978	-20.0978
CASP8AP2	-0.33108	0.718148	-0.477648	7.39404e-06	0.000110715	20.0885	-20.0885
STAC2	-0.557283	0.572763	-0.80399	7.40554e-06	0.000110804	20.0855	-20.0855
CCDC14	-0.343382	0.709367	-0.495395	7.41788e-06	0.000110905	20.0823	-20.0823
ADGRB2	-0.28934	0.748758	-0.417429	7.42542e-06	0.000110934	20.0804	-20.0804
HPRT1	-0.691153	0.500998	-0.997123	7.43992e-06	0.000111067	20.0767	-20.0767
L1CAM	0.725808	2.0664	1.04712	7.45993e-06	0.000111116	20.0715	20.0715
MZT2B	-0.475559	0.621537	-0.686087	7.45942e-06	0.000111116	20.0717	-20.0717
ZNF726	-0.452375	0.636116	-0.652639	7.45978e-06	0.000111116	20.0716	-20.0716
IPO8P1	1.11391	3.04625	1.60703	7.47531e-06	0.000111261	20.0676	20.0676
TMEM107	-0.613831	0.541273	-0.885571	7.49969e-06	0.00011154	20.0614	-20.0614
HERC4	0.442726	1.55695	0.638719	7.53101e-06	0.000111755	20.0534	20.0534
PPIE	-0.339533	0.712103	-0.489842	7.5304e-06	0.000111755	20.0535	-20.0535
RUNX3	-1.19697	0.302108	-1.72686	7.52122e-06	0.000111755	20.0559	-20.0559
ASS1	1.16695	3.21219	1.68356	7.5544e-06	0.000112018	20.0475	20.0475
HILPDA	-0.569808	0.565634	-0.82206	7.58437e-06	0.000112379	20.0399	-20.0399
ABAT	-0.346131	0.707419	-0.499362	7.59433e-06	0.000112442	20.0374	-20.0374
FAM21A	0.325901	1.38528	0.470175	7.60995e-06	0.00011259	20.0334	20.0334
NHS	0.742502	2.10119	1.0712	7.62453e-06	0.000112722	20.0298	20.0298
AP1S1	-0.346662	0.707044	-0.500128	7.63457e-06	0.000112786	20.0273	-20.0273
RANGAP1	-0.411541	0.662628	-0.593728	7.68339e-06	0.000113423	20.0151	-20.0151
IGFBP3	-0.448027	0.638888	-0.646366	7.71476e-06	0.000113801	20.0073	-20.0073
TELO2	-0.424388	0.65417	-0.612263	7.72354e-06	0.000113846	20.0051	-20.0051
FBXO43	-0.564703	0.568529	-0.814694	7.74158e-06	0.000113999	20.0007	-20.0007
PCIF1	-0.356168	0.700355	-0.513842	7.74541e-06	0.000113999	19.9997	-19.9997
RANBP1	-0.565544	0.568051	-0.815908	7.87918e-06	0.000115882	19.967	-19.967
FNIP1	0.313808	1.36863	0.452729	7.90571e-06	0.000116101	19.9605	19.9605
ID2	-0.431969	0.649229	-0.6232	7.90487e-06	0.000116101	19.9607	-19.9607
KDM1B	-0.321904	0.724768	-0.464409	7.94767e-06	0.000116573	19.9504	-19.9504
STEAP1B	-0.537873	0.583989	-0.775986	7.94965e-06	0.000116573	19.9499	-19.9499
BLVRA	-0.566044	0.567767	-0.816629	7.97023e-06	0.000116703	19.945	-19.945
TP73	-0.631728	0.531672	-0.911391	7.96646e-06	0.000116703	19.9459	-19.9459
FAM127B	-0.375411	0.687007	-0.541603	7.98074e-06	0.00011677	19.9425	-19.9425
ALCAM	-0.465442	0.627857	-0.671491	8.00627e-06	0.000116852	19.9364	-19.9364
ELMO2	0.323101	1.3814	0.466136	8.00988e-06	0.000116852	19.9355	19.9355
ICE1	0.33116	1.39258	0.477763	8.00645e-06	0.000116852	19.9363	19.9363
TOLLIP	0.36393	1.43897	0.525041	7.99426e-06	0.000116852	19.9392	19.9392
TMC7	0.702674	2.01915	1.01374	8.03497e-06	0.000117132	19.9295	19.9295
ZNF678	-0.375685	0.686818	-0.541999	8.04282e-06	0.000117161	19.9277	-19.9277
AC013461.1	-0.418655	0.657931	-0.603991	8.07375e-06	0.000117525	19.9203	-19.9203
GNL3	-0.313036	0.731223	-0.451616	8.0881e-06	0.000117562	19.9169	-19.9169
POP7	-0.430629	0.6501	-0.621266	8.08437e-06	0.000117562	19.9178	-19.9178
DUSP16	0.370096	1.44787	0.533936	8.09936e-06	0.000117591	19.9143	19.9143
DUSP16	0.370096	1.44787	0.533936	8.09936e-06	0.000117591	19.9143	19.9143
GYG2	-0.438318	0.64512	-0.63236	8.10195e-06	0.000117591	19.9137	-19.9137
PTGFRN	-0.472362	0.623528	-0.681475	8.10987e-06	0.00011762	19.9118	-19.9118
CEP70	-0.447852	0.638999	-0.646114	8.13125e-06	0.000117697	19.9068	-19.9068
KIAA1671	0.44014	1.55292	0.634987	8.13634e-06	0.000117697	19.9056	19.9056
PRIM1	-0.706266	0.493483	-1.01893	8.1341e-06	0.000117697	19.9061	-19.9061
THSD7A	-0.966383	0.380457	-1.3942	8.13894e-06	0.000117697	19.9049	-19.9049
HNRNPK	-0.356275	0.70028	-0.513996	8.15579e-06	0.000117855	19.901	-19.901
CHD3	-0.812956	0.443545	-1.17285	8.18566e-06	0.000117998	19.894	-19.894
DPF1	-0.355344	0.700933	-0.512652	8.18943e-06	0.000117998	19.8931	-19.8931
LRRN1	-0.65457	0.519666	-0.944345	8.18226e-06	0.000117998	19.8948	-19.8948
PARPBP	-0.483457	0.616648	-0.697481	8.17636e-06	0.000117998	19.8962	-19.8962
TACC2	-0.337858	0.713296	-0.487427	8.20758e-06	0.000118174	19.8889	-19.8889
KCNA2	-0.515567	0.597162	-0.743806	8.22356e-06	0.000118233	19.8852	-19.8852
NRXN2	-0.762534	0.466483	-1.1001	8.2236e-06	0.000118233	19.8852	-19.8852
SUCO	0.340776	1.40604	0.491637	8.24896e-06	0.000118512	19.8793	19.8793
MN1	-0.629048	0.533099	-0.907524	8.25559e-06	0.000118521	19.8777	-19.8777
FAM72B	-0.681132	0.506044	-0.982666	8.26589e-06	0.000118583	19.8754	-19.8754
HMGXB4	-0.356518	0.70011	-0.514346	8.28689e-06	0.000118799	19.8705	-19.8705
C20orf194	0.308448	1.36131	0.444996	8.31011e-06	0.000119046	19.8652	19.8652
ATXN1	0.345591	1.41283	0.498583	8.32869e-06	0.000119226	19.8609	19.8609
CDT1	-0.673162	0.510093	-0.971168	8.33763e-06	0.000119268	19.8588	-19.8588
PKP4	-0.425071	0.653724	-0.613247	8.38359e-06	0.000119839	19.8483	-19.8483
PAXBP1	-0.321943	0.724739	-0.464466	8.39619e-06	0.000119933	19.8455	-19.8455
PAXBP1	-0.321943	0.724739	-0.464466	8.39619e-06	0.000119933	19.8455	-19.8455
BRSK2	-0.305053	0.737085	-0.440098	8.46082e-06	0.000120769	19.8308	-19.8308
BST2	1.88795	6.60581	2.72374	8.48515e-06	0.000120864	19.8253	19.8253
NDC1	-0.557031	0.572907	-0.803626	8.48576e-06	0.000120864	19.8252	-19.8252
NOLC1	-0.302047	0.739303	-0.435762	8.48019e-06	0.000120864	19.8264	-19.8264
ANKRD13B	-0.352557	0.702889	-0.508632	8.51056e-06	0.000121131	19.8196	-19.8196
CBFB	-0.374908	0.687353	-0.540877	8.53989e-06	0.000121374	19.813	-19.813
HNRNPUL1	-0.290643	0.747782	-0.419309	8.534e-06	0.000121374	19.8143	-19.8143
FBLN7	-0.720574	0.486473	-1.03957	8.57316e-06	0.000121499	19.8056	-19.8056
GRK3	-0.667859	0.512805	-0.963517	8.55618e-06	0.000121499	19.8094	-19.8094
IL13RA2	-0.719129	0.487176	-1.03748	8.57077e-06	0.000121499	19.8061	-19.8061
UGDH	-0.584546	0.557359	-0.843322	8.56476e-06	0.000121499	19.8075	-19.8075
ZNF300	-0.440837	0.643498	-0.635993	8.58272e-06	0.000121548	19.8035	-19.8035
SAMD4B	-0.301277	0.739873	-0.434651	8.60647e-06	0.000121797	19.7982	-19.7982
LINGO1	-0.487142	0.61438	-0.702798	8.68284e-06	0.00012279	19.7813	-19.7813
GRID1	-0.339547	0.712093	-0.489863	8.69252e-06	0.00012284	19.7792	-19.7792
PPARA	0.52813	1.69576	0.761931	8.70977e-06	0.000122996	19.7754	19.7754
KIF16B	-0.464601	0.628386	-0.670278	8.72324e-06	0.000123099	19.7724	-19.7724
HNRNPL	-0.35755	0.699388	-0.515836	8.79284e-06	0.000123993	19.7572	-19.7572
HNRNPL	-0.35755	0.699388	-0.515836	8.79284e-06	0.000123993	19.7572	-19.7572
PPIB	-0.399968	0.670342	-0.577032	8.80849e-06	0.000124125	19.7538	-19.7538
NDUFB8	-0.297091	0.742977	-0.428611	8.81612e-06	0.000124145	19.7522	-19.7522
GLRX5	-0.502574	0.604972	-0.72506	8.84464e-06	0.000124458	19.746	-19.746
RASSF2	-0.32592	0.721863	-0.470203	8.86087e-06	0.000124598	19.7425	-19.7425
NPAS2	0.410458	1.50751	0.592165	8.88291e-06	0.00012482	19.7378	19.7378
TPP1	0.434463	1.54413	0.626798	8.89951e-06	0.000124964	19.7342	19.7342
MXD1	0.436461	1.54722	0.62968	8.91308e-06	0.000125067	19.7313	19.7313
USP36	0.33068	1.39191	0.47707	8.92094e-06	0.000125088	19.7296	19.7296
NES	-0.427824	0.651926	-0.617219	8.93112e-06	0.000125143	19.7274	-19.7274
DOCK4	0.311022	1.36482	0.44871	8.96124e-06	0.000125388	19.721	19.721
ZIK1	-0.405067	0.666932	-0.584389	8.95506e-06	0.000125388	19.7223	-19.7223
C4orf3	-0.427803	0.65194	-0.617189	8.98735e-06	0.000125576	19.7154	-19.7154
RFC3	-0.626536	0.53444	-0.9039	8.98623e-06	0.000125576	19.7157	-19.7157
MED12L	0.422277	1.52543	0.609217	8.99952e-06	0.000125658	19.7128	19.7128
PLPP4	-2.30264	0.0999944	-3.32201	9.02534e-06	0.000125768	19.7074	-19.7074
RIMS3	-0.582544	0.558476	-0.840434	9.02642e-06	0.000125768	19.7071	-19.7071
TXNDC5	-0.353894	0.701949	-0.510562	9.02397e-06	0.000125768	19.7076	-19.7076
ZNF138	-0.413828	0.661114	-0.597028	9.05145e-06	0.000126028	19.7018	-19.7018
ACBD7	-0.444258	0.6413	-0.640928	9.05924e-06	0.000126048	19.7002	-19.7002
PPIL1	-0.453688	0.635281	-0.654533	9.07791e-06	0.000126132	19.6963	-19.6963
U2AF2	-0.369229	0.691267	-0.532684	9.0729e-06	0.000126132	19.6973	-19.6973
PCCB	-0.358574	0.698672	-0.517312	9.08901e-06	0.000126197	19.6939	-19.6939
ADGRL1	-0.342146	0.710244	-0.493612	9.10296e-06	0.000126303	19.691	-19.691
PITPNM3	0.652749	1.92081	0.941718	9.13517e-06	0.000126607	19.6842	19.6842
UXT	-0.309259	0.733991	-0.446166	9.13762e-06	0.000126607	19.6837	-19.6837
HIST1H2BE	-0.83787	0.432631	-1.20879	9.16119e-06	0.000126824	19.6788	-19.6788
NT5DC2	-0.378453	0.68492	-0.545992	9.16604e-06	0.000126824	19.6778	-19.6778
NRXN1	-1.55922	0.2103	-2.24948	9.2168e-06	0.000127437	19.6672	-19.6672
DOK1	-0.538069	0.583875	-0.776269	9.24394e-06	0.000127593	19.6616	-19.6616
HNRNPR	-0.321254	0.725239	-0.463471	9.23952e-06	0.000127593	19.6625	-19.6625
HNRNPR	-0.321254	0.725239	-0.463471	9.23952e-06	0.000127593	19.6625	-19.6625
TOP2B	-0.322886	0.724057	-0.465825	9.25375e-06	0.000127593	19.6596	-19.6596
UBALD2	-0.498557	0.607407	-0.719266	9.25343e-06	0.000127593	19.6597	-19.6597
EP400NL	0.432208	1.54066	0.623544	9.30401e-06	0.000128055	19.6492	19.6492
OAZ2	-0.312761	0.731425	-0.451218	9.30662e-06	0.000128055	19.6487	-19.6487
ZNF714	-0.339333	0.712245	-0.489554	9.30057e-06	0.000128055	19.65	-19.65
FAM57A	-0.359459	0.698054	-0.51859	9.34623e-06	0.000128511	19.6406	-19.6406
S100A4	1.69682	5.45659	2.448	9.37714e-06	0.000128847	19.6343	19.6343
MTX2	-0.469119	0.625553	-0.676796	9.39863e-06	0.000129052	19.6299	-19.6299
NOTCH1	-0.298269	0.742102	-0.430311	9.44624e-06	0.000129527	19.6203	-19.6203
SPC24	-0.602666	0.54735	-0.869464	9.44099e-06	0.000129527	19.6213	-19.6213
SLC16A1	-0.332899	0.716843	-0.480271	9.45508e-06	0.000129559	19.6185	-19.6185
SLC16A1	-0.332899	0.716843	-0.480271	9.45508e-06	0.000129559	19.6185	-19.6185
PTBP1	-0.324594	0.722821	-0.46829	9.50748e-06	0.000130097	19.6079	-19.6079
TNS3	-0.441416	0.643125	-0.636829	9.50253e-06	0.000130097	19.6089	-19.6089
ZNF281	-0.319151	0.726766	-0.460437	9.55162e-06	0.000130611	19.5991	-19.5991
SHISA6	-1.50553	0.2219	-2.17202	9.56495e-06	0.000130614	19.5964	-19.5964
ZMIZ1	0.302331	1.35301	0.436171	9.56031e-06	0.000130614	19.5973	19.5973
HELZ2	0.513818	1.67166	0.741283	9.58076e-06	0.000130739	19.5932	19.5932
CISD3	-0.481799	0.617671	-0.695088	9.64403e-06	0.000131422	19.5807	-19.5807
CISD3	-0.481799	0.617671	-0.695088	9.64403e-06	0.000131422	19.5807	-19.5807
CPNE4	0.544553	1.72384	0.785623	9.63838e-06	0.000131422	19.5818	19.5818
GPR173	0.479775	1.61571	0.69217	9.6747e-06	0.000131689	19.5746	19.5746
HIST1H3E	-0.846724	0.428818	-1.22156	9.67684e-06	0.000131689	19.5742	-19.5742
MYH14	-0.508831	0.601198	-0.734089	9.69864e-06	0.000131895	19.5699	-19.5699
CNTNAP3	0.616784	1.85296	0.889831	9.72119e-06	0.000132111	19.5654	19.5654
KLF7	0.537099	1.71104	0.77487	9.73654e-06	0.000132229	19.5624	19.5624
DLL3	-0.570484	0.565252	-0.823035	9.75512e-06	0.000132391	19.5588	-19.5588
NCAPD3	-0.403942	0.667683	-0.582765	9.78407e-06	0.000132693	19.5531	-19.5531
C1orf54	0.823949	2.27948	1.18871	9.81318e-06	0.000132725	19.5474	19.5474
DOCK7	0.298266	1.34752	0.430306	9.80444e-06	0.000132725	19.5491	19.5491
SRM	-0.354935	0.701219	-0.512063	9.79695e-06	0.000132725	19.5506	-19.5506
TCF4	-0.328332	0.720124	-0.473684	9.81026e-06	0.000132725	19.548	-19.548
NEO1	-0.645034	0.524645	-0.930588	9.82735e-06	0.000132826	19.5447	-19.5447
MTHFD1	-0.304798	0.737272	-0.43973	9.8576e-06	0.000133145	19.5388	-19.5388
ITPRIPL1	-0.732016	0.480938	-1.05608	9.91982e-06	0.000133803	19.5268	-19.5268
THEM6	-0.558407	0.57212	-0.805611	9.91357e-06	0.000133803	19.528	-19.528
PDE4A	-0.585686	0.556724	-0.844967	9.96977e-06	0.000134385	19.5172	-19.5172
CASP2	-0.310614	0.732997	-0.448121	1.00165e-05	0.000134923	19.5083	-19.5083
PDXP	-0.407947	0.665014	-0.588543	1.00314e-05	0.000135033	19.5054	-19.5054
SLAIN1	-0.457764	0.632696	-0.660415	1.00387e-05	0.00013504	19.504	-19.504
ANXA4	0.762931	2.14455	1.10068	1.00619e-05	0.00013526	19.4996	19.4996
BRINP2	0.460632	1.58508	0.664552	1.00926e-05	0.000135581	19.4938	19.4938
C12orf75	-0.587649	0.555632	-0.847799	1.01028e-05	0.000135627	19.4919	-19.4919
RPA3	-0.754642	0.470179	-1.08872	1.01663e-05	0.000136386	19.4799	-19.4799
ANP32E	-0.469252	0.62547	-0.676988	1.01781e-05	0.000136453	19.4777	-19.4777
KIF13A	-0.289632	0.748539	-0.41785	1.02229e-05	0.00013696	19.4693	-19.4693
SRSF1	-0.354587	0.701463	-0.511561	1.02419e-05	0.000137123	19.4658	-19.4658
RBFA	-0.336622	0.714179	-0.485643	1.02629e-05	0.000137219	19.4618	-19.4618
SLC44A1	-0.336643	0.714164	-0.485674	1.0258e-05	0.000137219	19.4628	-19.4628
FILIP1L	0.763106	2.14493	1.10093	1.02699e-05	0.00013722	19.4606	19.4606
CHAF1B	-0.544074	0.580379	-0.784933	1.02965e-05	0.000137298	19.4556	-19.4556
PDZD4	-0.408132	0.664891	-0.58881	1.02937e-05	0.000137298	19.4561	-19.4561
SEC11C	-0.491893	0.611468	-0.709651	1.02931e-05	0.000137298	19.4562	-19.4562
BORA	-0.580507	0.559615	-0.837494	1.03332e-05	0.000137489	19.4488	-19.4488
GUCY1B3	-0.934894	0.392627	-1.34877	1.03455e-05	0.000137489	19.4465	-19.4465
ICOSLG	1.68287	5.38099	2.42787	1.03348e-05	0.000137489	19.4485	19.4485
LPCAT4	-0.307845	0.735029	-0.444127	1.03264e-05	0.000137489	19.4501	-19.4501
USP10	-0.280437	0.755453	-0.404585	1.03393e-05	0.000137489	19.4477	-19.4477
ARHGAP31	-0.367772	0.692275	-0.530583	1.03529e-05	0.000137496	19.4452	-19.4452
ATP5G1	-0.395253	0.67351	-0.570229	1.03858e-05	0.000137749	19.4391	-19.4391
SNAP25	-0.40404	0.667617	-0.582906	1.03856e-05	0.000137749	19.4392	-19.4392
MGST3	-0.344778	0.708378	-0.497409	1.03993e-05	0.000137836	19.4366	-19.4366
TRIM71	-0.342586	0.709932	-0.494247	1.04456e-05	0.000138357	19.4282	-19.4282
COIL	-0.317915	0.727665	-0.458654	1.0483e-05	0.000138667	19.4213	-19.4213
SLC23A2	-0.319497	0.726514	-0.460937	1.04793e-05	0.000138667	19.422	-19.422
PCDHA4	0.334915	1.39782	0.483181	1.05066e-05	0.000138888	19.417	19.417
PFAS	-0.497415	0.608101	-0.717618	1.05164e-05	0.000138924	19.4152	-19.4152
MDH2	-0.323129	0.723881	-0.466176	1.05411e-05	0.000139158	19.4108	-19.4108
CELF5	-0.417734	0.658537	-0.602663	1.05538e-05	0.000139233	19.4085	-19.4085
MAFF	0.439915	1.55258	0.634663	1.05821e-05	0.000139514	19.4034	19.4034
HIST3H2BB	-0.567123	0.567155	-0.818186	1.06642e-05	0.000140503	19.3886	-19.3886
DYNC1H1	0.48214	1.61954	0.69558	1.06866e-05	0.000140529	19.3846	19.3846
FEM1C	0.312394	1.36669	0.450689	1.06874e-05	0.000140529	19.3844	19.3844
TMEM170B	-0.48824	0.613705	-0.704382	1.06837e-05	0.000140529	19.3851	-19.3851
LSM4	-0.495857	0.609049	-0.71537	1.07352e-05	0.000140994	19.3759	-19.3759
NR2C2AP	-0.486719	0.61464	-0.702187	1.0738e-05	0.000140994	19.3754	-19.3754
SPSB3	0.504967	1.65693	0.728514	1.07441e-05	0.000140994	19.3743	19.3743
UPP1	0.580999	1.78782	0.838204	1.07555e-05	0.00014105	19.3723	19.3723
SPC25	-0.664608	0.514475	-0.958827	1.08012e-05	0.000141556	19.3642	-19.3642
SPC25	-0.664608	0.514475	-0.958827	1.08012e-05	0.000141556	19.3642	-19.3642
KCNJ10	-0.334769	0.715503	-0.48297	1.08139e-05	0.00014163	19.362	-19.362
PFKL	-0.306965	0.735677	-0.442857	1.08433e-05	0.000141921	19.3568	-19.3568
ZNF219	-0.321875	0.724789	-0.464368	1.08634e-05	0.000142091	19.3532	-19.3532
CASKIN2	-0.324826	0.722653	-0.468625	1.09353e-05	0.00014275	19.3407	-19.3407
MMD	-0.535744	0.585234	-0.772915	1.09265e-05	0.00014275	19.3422	-19.3422
NOC2L	-0.330828	0.718329	-0.477283	1.09354e-05	0.00014275	19.3406	-19.3406
KCNE4	0.329008	1.38959	0.474658	1.09805e-05	0.000143244	19.3328	19.3328
EIF4EBP2	-0.35422	0.701721	-0.511031	1.10317e-05	0.000143551	19.3239	-19.3239
F3	0.472423	1.60388	0.681562	1.10329e-05	0.000143551	19.3237	19.3237
IFIH1	1.09643	2.99346	1.58182	1.1017e-05	0.000143551	19.3264	19.3264
ZNF622	0.33245	1.39438	0.479624	1.10275e-05	0.000143551	19.3246	19.3246
FAM161B	0.473204	1.60513	0.68269	1.10696e-05	0.000143934	19.3173	19.3173
CEP192	-0.308497	0.73455	-0.445068	1.10958e-05	0.000144086	19.3128	-19.3128
SLC25A18	0.701166	2.0161	1.01157	1.10893e-05	0.000144086	19.3139	19.3139
LSAMP	-0.283508	0.753137	-0.409016	1.11204e-05	0.00014431	19.3086	-19.3086
MALSU1	-0.43431	0.647711	-0.626577	1.11762e-05	0.00014494	19.2991	-19.2991
CADM4	-0.467475	0.626582	-0.674424	1.11847e-05	0.000144955	19.2976	-19.2976
B3GALNT1	-0.467007	0.626876	-0.673749	1.12081e-05	0.000145164	19.2936	-19.2936
C17orf53	-0.44771	0.63909	-0.645909	1.12276e-05	0.000145323	19.2903	-19.2903
IDH2	-0.425274	0.653591	-0.613541	1.12993e-05	0.000146125	19.2781	-19.2781
PPFIBP1	-0.312529	0.731595	-0.450883	1.13043e-05	0.000146125	19.2773	-19.2773
PKIG	0.370838	1.44895	0.535006	1.13254e-05	0.000146302	19.2737	19.2737
SCARB1	-0.305603	0.736679	-0.440892	1.1362e-05	0.000146679	19.2676	-19.2676
TBC1D17	0.366402	1.44253	0.528606	1.13868e-05	0.000146903	19.2634	19.2634
C21orf58	-0.430737	0.65003	-0.621422	1.13982e-05	0.000146955	19.2615	-19.2615
NME1	-0.513559	0.598362	-0.740909	1.14491e-05	0.000147463	19.253	-19.253
SKA2	-0.500584	0.606177	-0.72219	1.14524e-05	0.000147463	19.2524	-19.2524
C17orf58	-0.609734	0.543495	-0.879661	1.14971e-05	0.000147942	19.245	-19.245
IFI35	0.789603	2.20252	1.13916	1.15248e-05	0.000148203	19.2404	19.2404
FNDC3B	0.273097	1.31403	0.393996	1.15746e-05	0.000148747	19.2322	19.2322
CD63	0.365484	1.44121	0.527281	1.1611e-05	0.000149022	19.2262	19.2262
NUTF2	-0.348677	0.705621	-0.503035	1.16095e-05	0.000149022	19.2264	-19.2264
ATG13	0.320153	1.37734	0.461883	1.16247e-05	0.000149102	19.2239	19.2239
HIST2H2BE	-0.366549	0.693122	-0.528818	1.1653e-05	0.000149182	19.2193	-19.2193
IPO5	-0.37511	0.687213	-0.54117	1.16498e-05	0.000149182	19.2198	-19.2198
PPP5C	-0.34306	0.709595	-0.494931	1.16535e-05	0.000149182	19.2192	-19.2192
THBS3	0.34548	1.41267	0.498422	1.16671e-05	0.000149259	19.217	19.217
ABCD1	0.494881	1.6403	0.713963	1.1725e-05	0.000149711	19.2075	19.2075
FN3K	0.443328	1.55788	0.639587	1.17199e-05	0.000149711	19.2084	19.2084
SF3B3	-0.324575	0.722835	-0.468263	1.17156e-05	0.000149711	19.2091	-19.2091
TUBB4A	-0.469166	0.625524	-0.676863	1.17352e-05	0.000149744	19.2059	-19.2059
MDC1	-0.460759	0.630805	-0.664735	1.17615e-05	0.000149887	19.2016	-19.2016
MDC1	-0.460759	0.630805	-0.664735	1.17615e-05	0.000149887	19.2016	-19.2016
MDC1	-0.460759	0.630805	-0.664735	1.17615e-05	0.000149887	19.2016	-19.2016
MDC1	-0.460759	0.630805	-0.664735	1.17615e-05	0.000149887	19.2016	-19.2016
MDC1	-0.460759	0.630805	-0.664735	1.17615e-05	0.000149887	19.2016	-19.2016
MDC1	-0.460759	0.630805	-0.664735	1.17615e-05	0.000149887	19.2016	-19.2016
MDC1	-0.460759	0.630805	-0.664735	1.17615e-05	0.000149887	19.2016	-19.2016
MDC1	-0.460759	0.630805	-0.664735	1.17615e-05	0.000149887	19.2016	-19.2016
SNRPD1	-0.717607	0.487918	-1.03529	1.17557e-05	0.000149887	19.2025	-19.2025
FAM13A	-0.789404	0.454115	-1.13887	1.1785e-05	0.00015009	19.1978	-19.1978
IVNS1ABP	-0.37696	0.685943	-0.543839	1.17968e-05	0.000150145	19.1959	-19.1959
SDCCAG3	-0.296866	0.743144	-0.428287	1.18297e-05	0.000150467	19.1906	-19.1906
EXOSC2	-0.403319	0.668099	-0.581866	1.18904e-05	0.000150949	19.1808	-19.1808
RAD21	-0.409726	0.663832	-0.59111	1.18841e-05	0.000150949	19.1818	-19.1818
RFLNB	-0.470091	0.624945	-0.678198	1.18797e-05	0.000150949	19.1825	-19.1825
BAG3	0.338024	1.40217	0.487665	1.19323e-05	0.00015132	19.1741	19.1741
RHBDL2	0.808309	2.24411	1.16614	1.19349e-05	0.00015132	19.1737	19.1737
FZD2	-0.573478	0.563562	-0.827354	1.19517e-05	0.000151437	19.171	-19.171
LDHB	-0.458152	0.632451	-0.660974	1.1999e-05	0.000151926	19.1634	-19.1634
TTK	-0.758948	0.468159	-1.09493	1.20057e-05	0.000151926	19.1624	-19.1624
NSMF	-0.389942	0.677096	-0.562568	1.20396e-05	0.00015208	19.157	-19.157
STAG3L1	0.51553	1.67453	0.743752	1.20263e-05	0.00015208	19.1591	19.1591
TRIM28	-0.340986	0.711069	-0.491939	1.20408e-05	0.00015208	19.1568	-19.1568
ARID5B	0.44489	1.56032	0.641841	1.20621e-05	0.000152156	19.1534	19.1534
ZNF486	-0.426616	0.652714	-0.615477	1.20572e-05	0.000152156	19.1542	-19.1542
DOCK3	-0.431796	0.649342	-0.62295	1.20722e-05	0.000152186	19.1518	-19.1518
CEP152	-0.582034	0.558761	-0.839697	1.21064e-05	0.000152377	19.1464	-19.1464
LARS	-0.26985	0.763494	-0.389312	1.21104e-05	0.000152377	19.1458	-19.1458
NEIL2	-0.468257	0.626093	-0.675552	1.21129e-05	0.000152377	19.1454	-19.1454
PPEF2	-0.860304	0.423033	-1.24116	1.2118e-05	0.000152377	19.1446	-19.1446
DPY19L2	-0.501933	0.60536	-0.724136	1.21275e-05	0.0001524	19.1431	-19.1431
DYRK1B	0.346565	1.4142	0.499988	1.21727e-05	0.000152871	19.136	19.136
DYRK1B	0.346565	1.4142	0.499988	1.21727e-05	0.000152871	19.136	19.136
COL8A1	-0.902747	0.405454	-1.30239	1.21919e-05	0.000153015	19.133	-19.133
CSRP1	0.559946	1.75058	0.807831	1.22131e-05	0.000153059	19.1297	19.1297
PLCL2	-0.710064	0.491613	-1.02441	1.22185e-05	0.000153059	19.1288	-19.1288
RCOR1	-0.344448	0.708611	-0.496933	1.22165e-05	0.000153059	19.1291	-19.1291
ANKRD10	0.302187	1.35281	0.435964	1.22646e-05	0.00015354	19.1216	19.1216
DHDDS	0.356333	1.42808	0.51408	1.22873e-05	0.000153727	19.1181	19.1181
WDR81	0.477398	1.61188	0.68874	1.23031e-05	0.000153827	19.1157	19.1157
WDR81	0.477398	1.61188	0.68874	1.23031e-05	0.000153827	19.1157	19.1157
ADAM15	-0.375693	0.686813	-0.54201	1.23828e-05	0.000154726	19.1033	-19.1033
CERS4	0.321703	1.37948	0.46412	1.24194e-05	0.00015506	19.0977	19.0977
RGS20	0.762048	2.14266	1.0994	1.24251e-05	0.00015506	19.0968	19.0968
CCM2	-0.344135	0.708833	-0.496482	1.24515e-05	0.000155096	19.0928	-19.0928
FAM107B	-0.385462	0.680137	-0.556104	1.24448e-05	0.000155096	19.0938	-19.0938
GGH	-0.479482	0.619104	-0.691747	1.24415e-05	0.000155096	19.0943	-19.0943
SEC61G	-0.497186	0.60824	-0.717287	1.2511e-05	0.00015574	19.0837	-19.0837
FKBP14	-0.38061	0.683445	-0.549104	1.25484e-05	0.000156052	19.078	-19.078
MRPL24	-0.349581	0.704983	-0.504339	1.25517e-05	0.000156052	19.0775	-19.0775
NUP107	-0.429018	0.651148	-0.618942	1.25873e-05	0.000156396	19.0721	-19.0721
NKRF	-0.303685	0.738093	-0.438125	1.2675e-05	0.000157141	19.0588	-19.0588
PDE7A	-0.348986	0.705403	-0.503481	1.26767e-05	0.000157141	19.0586	-19.0586
SRPK1	-0.335876	0.714712	-0.484566	1.26789e-05	0.000157141	19.0582	-19.0582
STK32C	-0.375567	0.6869	-0.541829	1.2673e-05	0.000157141	19.0591	-19.0591
C10orf90	0.512065	1.66873	0.738753	1.27045e-05	0.000157328	19.0544	19.0544
TUBGCP3	-0.333437	0.716457	-0.481048	1.27099e-05	0.000157328	19.0536	-19.0536
TUBGCP3	-0.333437	0.716457	-0.481048	1.27099e-05	0.000157328	19.0536	-19.0536
FBXO41	-0.885746	0.412407	-1.27786	1.27373e-05	0.000157569	19.0495	-19.0495
HSPE1	-0.4366	0.64623	-0.62988	1.27606e-05	0.000157759	19.046	-19.046
H2AFV	-0.499169	0.607035	-0.720149	1.28173e-05	0.000158165	19.0375	-19.0375
PGPEP1	0.411595	1.50922	0.593807	1.28021e-05	0.000158165	19.0398	19.0398
SLC2A8	0.532388	1.70299	0.768073	1.28171e-05	0.000158165	19.0376	19.0376
FUT9	-0.28397	0.752789	-0.409682	1.28484e-05	0.000158403	19.0329	-19.0329
PNPLA6	0.365855	1.44175	0.527818	1.28526e-05	0.000158403	19.0323	19.0323
TMPRSS2	-0.30956	0.73377	-0.4466	1.28689e-05	0.000158506	19.0299	-19.0299
CDH6	0.427224	1.533	0.616355	1.29884e-05	0.000159879	19.0122	19.0122
G2E3	-0.392132	0.675615	-0.565727	1.30322e-05	0.000160318	19.0058	-19.0058
ILF2	-0.30924	0.734005	-0.446139	1.30653e-05	0.000160528	19.001	-19.001
SLC47A2	1.08061	2.94649	1.559	1.30653e-05	0.000160528	19.0009	19.0009
NPAS3	-0.305051	0.737086	-0.440095	1.30936e-05	0.000160775	18.9968	-18.9968
NOL4	-0.443561	0.641747	-0.639923	1.31036e-05	0.000160798	18.9954	-18.9954
SCLT1	-0.456783	0.633318	-0.658999	1.31304e-05	0.000160929	18.9915	-18.9915
ZNF273	-0.565059	0.568327	-0.815208	1.31246e-05	0.000160929	18.9923	-18.9923
RCOR3	0.325773	1.3851	0.46999	1.31564e-05	0.000161147	18.9877	18.9877
ALYREF	-0.416094	0.659618	-0.600297	1.31867e-05	0.000161419	18.9833	-18.9833
PXYLP1	0.358909	1.43177	0.517797	1.31971e-05	0.000161447	18.9818	18.9818
SASS6	-0.370665	0.690275	-0.534756	1.32148e-05	0.000161563	18.9793	-18.9793
SEC16B	0.929036	2.53207	1.34032	1.32443e-05	0.000161825	18.975	18.975
CKAP2	-0.448675	0.638473	-0.647301	1.32749e-05	0.000162037	18.9706	-18.9706
TNFRSF12A	-0.450969	0.637011	-0.650611	1.32779e-05	0.000162037	18.9702	-18.9702
KLC1	0.283884	1.32828	0.409558	1.33117e-05	0.000162348	18.9653	18.9653
SLC25A5	-0.407999	0.664979	-0.588619	1.33355e-05	0.00016254	18.9619	-18.9619
NUDC	-0.319922	0.726206	-0.461549	1.33764e-05	0.000162938	18.9561	-18.9561
SNRPD3	-0.384298	0.680929	-0.554425	1.33984e-05	0.000163105	18.9529	-18.9529
DNAAF5	-0.324898	0.722601	-0.468728	1.34083e-05	0.000163126	18.9515	-18.9515
MRPL37	-0.333595	0.716344	-0.481276	1.34555e-05	0.0001636	18.9448	-18.9448
HBEGF	0.48808	1.62919	0.704151	1.3528e-05	0.000164113	18.9346	18.9346
HOMER3	0.320202	1.37741	0.461953	1.35226e-05	0.000164113	18.9353	18.9353
HSPB1	0.389909	1.47685	0.562519	1.35308e-05	0.000164113	18.9342	18.9342
ZNF652	-0.295266	0.744334	-0.425979	1.35279e-05	0.000164113	18.9346	-18.9346
POLD2	-0.547319	0.578499	-0.789615	1.35802e-05	0.000164444	18.9272	-18.9272
SLC16A2	-0.273376	0.760807	-0.394399	1.35728e-05	0.000164444	18.9283	-18.9283
SLC35E1	0.27314	1.31408	0.394057	1.35829e-05	0.000164444	18.9268	18.9268
POLR2J	-0.322554	0.724296	-0.465348	1.36156e-05	0.00016474	18.9222	-18.9222
EIF4EBP1	-0.314508	0.730148	-0.45374	1.36952e-05	0.000165602	18.9111	-18.9111
C16orf59	-0.566906	0.567278	-0.817872	1.37405e-05	0.000166049	18.9048	-18.9048
RFWD3	-0.445549	0.640472	-0.642792	1.37497e-05	0.000166059	18.9035	-18.9035
THOC7	-0.463463	0.629101	-0.668636	1.37804e-05	0.000166328	18.8993	-18.8993
EIF4A1	-0.405519	0.66663	-0.585041	1.38078e-05	0.000166558	18.8955	-18.8955
ARF4	0.425937	1.53102	0.614497	1.38298e-05	0.00016662	18.8925	18.8925
2023-09-03	-0.368905	0.691491	-0.532217	1.38232e-05	0.00016662	18.8934	-18.8934
IP6K1	0.339941	1.40486	0.490431	1.38431e-05	0.00016668	18.8906	18.8906
IDH1	-0.438175	0.645213	-0.632153	1.3909e-05	0.000167372	18.8816	-18.8816
HRH2	0.896324	2.45058	1.29312	1.39556e-05	0.000167729	18.8752	18.8752
MRPL39	-0.375897	0.686673	-0.542304	1.39495e-05	0.000167729	18.876	-18.876
CTHRC1	-0.533181	0.586735	-0.769218	1.40121e-05	0.000168252	18.8675	-18.8675
TOM1L2	0.437845	1.54936	0.631677	1.40161e-05	0.000168252	18.8669	18.8669
PKN3	-0.683874	0.504658	-0.986622	1.40259e-05	0.000168268	18.8656	-18.8656
FEN1	-0.491206	0.611888	-0.708661	1.40556e-05	0.000168523	18.8616	-18.8616
PPL	0.92131	2.51258	1.32917	1.40829e-05	0.000168749	18.8579	18.8579
FAM117B	-0.359056	0.698335	-0.518008	1.40994e-05	0.000168844	18.8556	-18.8556
COPS7A	-0.292914	0.746086	-0.422586	1.41365e-05	0.000169186	18.8506	-18.8506
IRS2	0.416227	1.51623	0.600488	1.41777e-05	0.000169578	18.8451	18.8451
NRXN3	0.955836	2.60084	1.37898	1.42122e-05	0.000169888	18.8404	18.8404
CATSPERG	0.475871	1.60941	0.686536	1.42274e-05	0.000169966	18.8384	18.8384
ITPRIP	0.401559	1.49415	0.579328	1.42703e-05	0.000169972	18.8327	18.8327
PRPS1	-0.60737	0.544782	-0.87625	1.42648e-05	0.000169972	18.8334	-18.8334
RBBP4	-0.2969	0.743118	-0.428336	1.4257e-05	0.000169972	18.8344	-18.8344
SHC3	-0.345006	0.708216	-0.497738	1.42707e-05	0.000169972	18.8326	-18.8326
ZNF730	-0.7985	0.450003	-1.15199	1.427e-05	0.000169972	18.8327	-18.8327
RNFT2	-0.309742	0.733636	-0.446863	1.43023e-05	0.000170247	18.8284	-18.8284
SHCBP1	-0.571584	0.56463	-0.824622	1.43126e-05	0.000170267	18.827	-18.827
ANXA1	0.994862	2.70435	1.43528	1.43642e-05	0.000170575	18.8201	18.8201
COA4	-0.384302	0.680926	-0.554431	1.4349e-05	0.000170575	18.8222	-18.8222
GPR139	-0.599219	0.54924	-0.86449	1.43602e-05	0.000170575	18.8207	-18.8207
ALDOA	-0.325833	0.721926	-0.470077	1.44145e-05	0.000170929	18.8135	-18.8135
CDKN1A	0.534217	1.70611	0.770712	1.44314e-05	0.000170929	18.8112	18.8112
EPB41L4B	0.320893	1.37836	0.462951	1.44242e-05	0.000170929	18.8122	18.8122
HN1	-0.418047	0.658331	-0.603114	1.44133e-05	0.000170929	18.8136	-18.8136
LPIN1	0.597463	1.8175	0.861957	1.4437e-05	0.000170929	18.8105	18.8105
CREB3L2	-0.409165	0.664205	-0.5903	1.44699e-05	0.000171215	18.8062	-18.8062
EYA2	-1.40614	0.245088	-2.02863	1.45355e-05	0.000171787	18.7975	-18.7975
MUM1	-0.290202	0.748113	-0.418673	1.45293e-05	0.000171787	18.7983	-18.7983
KY	-0.348331	0.705865	-0.502536	1.45631e-05	0.000172004	18.7939	-18.7939
NME2	-0.405636	0.666553	-0.585208	1.45712e-05	0.000172004	18.7929	-18.7929
PIGU	-0.352167	0.703162	-0.50807	1.46179e-05	0.000172453	18.7868	-18.7868
SNRPE	-0.479867	0.618866	-0.692302	1.46594e-05	0.00017284	18.7813	-18.7813
KCNT2	-0.789395	0.454119	-1.13886	1.47027e-05	0.000173158	18.7757	-18.7757
OSBP	0.262227	1.29982	0.378314	1.47126e-05	0.000173158	18.7744	18.7744
RSRC1	-0.475021	0.621872	-0.68531	1.47048e-05	0.000173158	18.7754	-18.7754
TMEM145	-0.511295	0.599718	-0.737643	1.4759e-05	0.000173602	18.7684	-18.7684
MEGF10	-0.662788	0.515412	-0.956201	1.4796e-05	0.000173934	18.7637	-18.7637
AGK	-0.399199	0.670857	-0.575922	1.48091e-05	0.000173985	18.762	-18.762
AGK	-0.399199	0.670857	-0.575922	1.48091e-05	0.000173985	18.762	-18.762
DARS2	-0.367092	0.692746	-0.529602	1.48592e-05	0.000174357	18.7555	-18.7555
MELK	-0.481672	0.617749	-0.694906	1.48671e-05	0.000174357	18.7545	-18.7545
NIFK	-0.472384	0.623514	-0.681506	1.48661e-05	0.000174357	18.7546	-18.7546
HMX1	-0.992921	0.370493	-1.43248	1.48912e-05	0.000174536	18.7514	-18.7514
ST8SIA5	-0.343926	0.708981	-0.496181	1.49215e-05	0.000174789	18.7475	-18.7475
CYLD	0.52513	1.69068	0.757602	1.49811e-05	0.000175279	18.74	18.74
2023-03-09	-0.346137	0.707416	-0.49937	1.49772e-05	0.000175279	18.7404	-18.7404
ATCAY	-0.338906	0.712549	-0.488938	1.50711e-05	0.000176228	18.7285	-18.7285
BLM	-0.480364	0.618558	-0.693018	1.50957e-05	0.000176285	18.7254	-18.7254
LONRF3	0.780489	2.18254	1.12601	1.50988e-05	0.000176285	18.725	18.725
NDUFA8	-0.417354	0.658788	-0.602115	1.51025e-05	0.000176285	18.7246	-18.7246
DBI	-0.38012	0.683779	-0.548398	1.5165e-05	0.000176608	18.7167	-18.7167
KIAA2022	-0.565888	0.567856	-0.816404	1.51658e-05	0.000176608	18.7166	-18.7166
SFRP1	0.824387	2.28048	1.18934	1.51399e-05	0.000176608	18.7198	18.7198
SLC8A3	-0.488728	0.613406	-0.705085	1.51486e-05	0.000176608	18.7187	-18.7187
TMEM63A	-0.375214	0.687142	-0.54132	1.51761e-05	0.000176625	18.7153	-18.7153
ARFGEF2	0.364131	1.43926	0.52533	1.52235e-05	0.000177073	18.7093	18.7093
POLD3	-0.420321	0.656836	-0.606395	1.52855e-05	0.000177585	18.7016	-18.7016
SPRY3	-0.622958	0.536356	-0.898738	1.52851e-05	0.000177585	18.7016	-18.7016
FAM63B	0.465224	1.59237	0.671176	1.53859e-05	0.000178647	18.6891	18.6891
CH507-9B2.1	3.57635	35.7427	5.15958	1.54068e-05	0.000178786	18.6865	18.6865
WDR35	-0.331049	0.71817	-0.477602	1.54259e-05	0.000178902	18.6842	-18.6842
C1QBP	-0.457441	0.632901	-0.659948	1.54464e-05	0.000178931	18.6816	-18.6816
ROCK2	-0.29647	0.743438	-0.427715	1.54396e-05	0.000178931	18.6825	-18.6825
TMEFF2	-0.672137	0.510616	-0.969688	1.54562e-05	0.000178941	18.6804	-18.6804
ACTB	-0.396301	0.672804	-0.571741	1.55227e-05	0.000179404	18.6722	-18.6722
AUNIP	-0.760602	0.467385	-1.09732	1.55728e-05	0.000179404	18.6661	-18.6661
CHRNA9	0.964584	2.6237	1.3916	1.55547e-05	0.000179404	18.6683	18.6683
CIB2	-0.403458	0.668006	-0.582066	1.55776e-05	0.000179404	18.6655	-18.6655
HSPA2	-0.461806	0.630145	-0.666245	1.55364e-05	0.000179404	18.6705	-18.6705
RP11-100E13.3	2.27606	9.73828	3.28367	1.5542e-05	0.000179404	18.6699	18.6699
SKIL	-0.467078	0.626831	-0.673852	1.5574e-05	0.000179404	18.6659	-18.6659
TMEM177	-0.499129	0.607059	-0.720091	1.55521e-05	0.000179404	18.6686	-18.6686
ZGRF1	-0.402054	0.668945	-0.580041	1.55136e-05	0.000179404	18.6733	-18.6733
PNN	-0.327749	0.720544	-0.472841	1.56048e-05	0.00017951	18.6622	-18.6622
ZSWIM8	0.336613	1.4002	0.48563	1.55977e-05	0.00017951	18.663	18.663
PGAM1	-0.442675	0.642316	-0.638646	1.56579e-05	0.000180016	18.6557	-18.6557
MMAB	-0.488995	0.613243	-0.70547	1.568e-05	0.000180166	18.653	-18.653
PIK3R2	-0.38298	0.681827	-0.552523	1.57012e-05	0.000180305	18.6504	-18.6504
PXMP2	-0.582623	0.558432	-0.840547	1.57437e-05	0.000180689	18.6453	-18.6453
KLHDC8A	0.266287	1.30511	0.384171	1.58017e-05	0.000181053	18.6383	18.6383
PI4KB	0.257307	1.29344	0.371215	1.57853e-05	0.000181053	18.6402	18.6402
SPA17	-0.527647	0.589992	-0.761233	1.58119e-05	0.000181053	18.637	-18.637
USP43	-0.815543	0.442399	-1.17658	1.58072e-05	0.000181053	18.6376	-18.6376
MPP1	-0.851725	0.426678	-1.22878	1.58353e-05	0.000181216	18.6342	-18.6342
NAXE	-0.501791	0.605446	-0.723931	1.5885e-05	0.00018168	18.6282	-18.6282
ZWILCH	-0.393881	0.674434	-0.56825	1.59204e-05	0.00018198	18.624	-18.624
ANAPC15	-0.36124	0.696812	-0.521159	1.59333e-05	0.000182022	18.6225	-18.6225
LY6E	-0.797858	0.450293	-1.15107	1.59548e-05	0.000182163	18.6199	-18.6199
LY6E	-0.797858	0.450293	-1.15107	1.59548e-05	0.000182163	18.6199	-18.6199
GFRA1	-1.06147	0.345946	-1.53138	1.5971e-05	0.000182243	18.618	-18.618
ARHGAP33	-0.634186	0.530367	-0.914937	1.59856e-05	0.000182305	18.6162	-18.6162
MAP3K8	0.772163	2.16444	1.114	1.60108e-05	0.000182383	18.6132	18.6132
OAS2	1.40024	4.05619	2.02012	1.60024e-05	0.000182383	18.6142	18.6142
KRI1	-0.337949	0.713232	-0.487557	1.60649e-05	0.00018279	18.6068	-18.6068
PPARGC1A	-0.317484	0.727978	-0.458032	1.606e-05	0.00018279	18.6074	-18.6074
CYB5R1	0.374801	1.4547	0.540723	1.61368e-05	0.000183335	18.5983	18.5983
SLC26A11	0.345914	1.41328	0.499048	1.61405e-05	0.000183335	18.5978	18.5978
TBC1D9	0.503755	1.65492	0.726765	1.61334e-05	0.000183335	18.5987	18.5987
MROH1	0.319049	1.37582	0.46029	1.61507e-05	0.000183345	18.5966	18.5966
ZNFX1	0.264422	1.30268	0.381481	1.61616e-05	0.000183365	18.5953	18.5953
HECTD4	0.418728	1.52003	0.604096	1.62372e-05	0.000184118	18.5864	18.5864
SRSF9	-0.316794	0.728481	-0.457037	1.63946e-05	0.000185796	18.568	-18.568
MIGA1	0.310259	1.36378	0.447609	1.64387e-05	0.000186189	18.5629	18.5629
DNAJC6	-0.393749	0.674523	-0.568059	1.64559e-05	0.000186279	18.5609	-18.5609
AXL	0.354211	1.42506	0.511019	1.64949e-05	0.000186567	18.5564	18.5564
DDAH1	-0.443811	0.641586	-0.640285	1.65006e-05	0.000186567	18.5558	-18.5558
TALDO1	-0.349415	0.705101	-0.504099	1.65096e-05	0.000186567	18.5547	-18.5547
ZCCHC7	0.312686	1.36709	0.451111	1.65423e-05	0.00018683	18.5509	18.5509
CYP2J2	-0.699405	0.496881	-1.00903	1.65834e-05	0.000187188	18.5462	-18.5462
PCGF2	-0.291634	0.747042	-0.420739	1.66174e-05	0.000187465	18.5423	-18.5423
PCGF2	-0.291634	0.747042	-0.420739	1.66174e-05	0.000187465	18.5423	-18.5423
PLLP	-0.918305	0.399195	-1.32483	1.66411e-05	0.000187626	18.5396	-18.5396
SNRPB2	-0.398887	0.671067	-0.575472	1.6713e-05	0.00018833	18.5314	-18.5314
DBF4B	-0.456514	0.633488	-0.65861	1.67242e-05	0.000188349	18.5301	-18.5301
TPPP3	0.610472	1.8413	0.880725	1.67423e-05	0.000188445	18.528	18.528
DUSP7	-0.364303	0.694681	-0.525578	1.67914e-05	0.000188891	18.5225	-18.5225
C5orf15	-0.339357	0.712228	-0.489589	1.68426e-05	0.000189116	18.5167	-18.5167
CAV1	-0.388861	0.677829	-0.561008	1.6832e-05	0.000189116	18.5179	-18.5179
DZIP1	-0.314074	0.730465	-0.453113	1.68395e-05	0.000189116	18.517	-18.517
GPM6A	-0.595028	0.551547	-0.858444	1.68495e-05	0.000189116	18.5159	-18.5159
APRT	-0.390177	0.676937	-0.562906	1.68971e-05	0.000189229	18.5105	-18.5105
DACT3	-0.283003	0.753517	-0.408288	1.68977e-05	0.000189229	18.5104	-18.5104
IRX1	-0.414035	0.660978	-0.597327	1.68955e-05	0.000189229	18.5107	-18.5107
LHFPL4	-0.668151	0.512655	-0.963939	1.6872e-05	0.000189229	18.5133	-18.5133
PITPNC1	-0.336275	0.714426	-0.485143	1.69329e-05	0.000189409	18.5065	-18.5065
RP11-480I12.5	-0.463058	0.629356	-0.668051	1.69286e-05	0.000189409	18.5069	-18.5069
APOL6	0.650997	1.91745	0.93919	1.69756e-05	0.000189781	18.5017	18.5017
DLGAP4	0.24414	1.27652	0.352219	1.70604e-05	0.000190131	18.4922	18.4922
GINS2	-0.81118	0.444334	-1.17029	1.70388e-05	0.000190131	18.4946	-18.4946
LNPEP	0.348217	1.41654	0.502371	1.70644e-05	0.000190131	18.4917	18.4917
MIDN	-0.369987	0.690743	-0.533778	1.70305e-05	0.000190131	18.4955	-18.4955
PBXIP1	0.423331	1.52704	0.610737	1.70574e-05	0.000190131	18.4925	18.4925
SORBS2	-0.655428	0.51922	-0.945583	1.70497e-05	0.000190131	18.4934	-18.4934
FHDC1	-0.366016	0.693491	-0.52805	1.71313e-05	0.000190769	18.4843	-18.4843
FAM214A	0.365821	1.4417	0.527768	1.72299e-05	0.000191438	18.4733	18.4733
RTN3	-0.35753	0.699402	-0.515807	1.72182e-05	0.000191438	18.4746	-18.4746
TUBB2A	-0.459985	0.631293	-0.663619	1.72229e-05	0.000191438	18.4741	-18.4741
WHAMM	0.551831	1.73643	0.796124	1.72088e-05	0.000191438	18.4757	18.4757
CMSS1	-0.514261	0.597942	-0.741922	1.72769e-05	0.000191853	18.4681	-18.4681
C18orf54	-0.351448	0.703668	-0.507033	1.72977e-05	0.00019194	18.4658	-18.4658
TMEM160	-0.559416	0.571543	-0.807067	1.73041e-05	0.00019194	18.4651	-18.4651
GLIPR1	0.64355	1.90323	0.928446	1.73485e-05	0.00019224	18.4603	18.4603
TXNDC12	-0.355396	0.700896	-0.512728	1.73602e-05	0.00019224	18.459	-18.459
WDR27	-0.367889	0.692194	-0.530751	1.73563e-05	0.00019224	18.4594	-18.4594
H2AFY2	-0.390964	0.676404	-0.564042	1.74106e-05	0.000192611	18.4534	-18.4534
NRG2	-0.460166	0.631179	-0.66388	1.74183e-05	0.000192611	18.4526	-18.4526
TMEM218	-0.461237	0.630503	-0.665424	1.74228e-05	0.000192611	18.4521	-18.4521
NRSN1	-0.915241	0.40042	-1.32041	1.74433e-05	0.000192679	18.4499	-18.4499
OSBPL3	0.360243	1.43368	0.519721	1.74483e-05	0.000192679	18.4493	18.4493
GRB10	0.261744	1.29919	0.377617	1.74755e-05	0.000192872	18.4464	18.4464
KRTAP21-1	2.62564	13.8135	3.788	1.74986e-05	0.000193019	18.4438	18.4438
CLGN	-1.2524	0.285818	-1.80683	1.75321e-05	0.000193281	18.4402	-18.4402
LMO7	-0.450788	0.637126	-0.650349	1.77785e-05	0.000195672	18.4136	-18.4136
SLC35F1	-0.429644	0.65074	-0.619846	1.77755e-05	0.000195672	18.4139	-18.4139
TMEM201	-0.302	0.739338	-0.435694	1.77776e-05	0.000195672	18.4137	-18.4137
HSPD1	-0.338862	0.712581	-0.488874	1.78319e-05	0.000196043	18.4079	-18.4079
MMP17	-0.518209	0.595587	-0.747617	1.78248e-05	0.000196043	18.4086	-18.4086
PHC1	-0.319376	0.726602	-0.460762	1.78797e-05	0.000196459	18.4028	-18.4028
WDR17	-0.378261	0.685052	-0.545716	1.79064e-05	0.000196643	18.3999	-18.3999
CYSTM1	0.360674	1.4343	0.520342	1.80229e-05	0.000197704	18.3876	18.3876
KCTD3	-0.307029	0.735629	-0.44295	1.80168e-05	0.000197704	18.3882	-18.3882
PDXDC1	0.315436	1.37086	0.455078	1.81587e-05	0.000198974	18.3733	18.3733
PDXDC1	0.315436	1.37086	0.455078	1.81587e-05	0.000198974	18.3733	18.3733
PDXDC1	0.315436	1.37086	0.455078	1.81587e-05	0.000198974	18.3733	18.3733
SLC51A	0.519228	1.68073	0.749088	1.81536e-05	0.000198974	18.3738	18.3738
C12orf76	0.329578	1.39038	0.475481	1.82379e-05	0.000199731	18.365	18.365
SYTL5	0.526306	1.69267	0.759299	1.82493e-05	0.000199746	18.3638	18.3638
B4GALT2	-0.47435	0.622289	-0.684342	1.83443e-05	0.000200344	18.3539	-18.3539
C1orf112	-0.489795	0.612752	-0.706625	1.83214e-05	0.000200344	18.3563	-18.3563
HNRNPF	-0.325487	0.722175	-0.469579	1.83387e-05	0.000200344	18.3545	-18.3545
SSR3	-0.271461	0.762265	-0.391635	1.83329e-05	0.000200344	18.3551	-18.3551
BMF	1.44358	4.23584	2.08265	1.84175e-05	0.000200951	18.3463	18.3463
THOP1	-0.408298	0.664781	-0.589049	1.84201e-05	0.000200951	18.346	-18.346
RP11-274B21.2	0.336764	1.40041	0.485848	1.84482e-05	0.000201147	18.3431	18.3431
CLCN6	0.304342	1.35573	0.439073	1.85006e-05	0.000201608	18.3377	18.3377
CMBL	-0.362206	0.696139	-0.522553	1.85173e-05	0.000201679	18.336	-18.336
REV3L	-0.294754	0.744714	-0.425241	1.85759e-05	0.000202207	18.33	-18.33
TMEM121	-0.922871	0.397377	-1.33142	1.86984e-05	0.000203429	18.3175	-18.3175
HNRNPUL2	-0.251794	0.777405	-0.363262	1.87565e-05	0.000203948	18.3116	-18.3116
NKIRAS1	-0.350858	0.704083	-0.506182	1.87875e-05	0.000204062	18.3084	-18.3084
SLCO4A1	-0.39424	0.674192	-0.568768	1.87792e-05	0.000204062	18.3093	-18.3093
HOXA11	-1.18807	0.30481	-1.71402	1.88362e-05	0.000204367	18.3035	-18.3035
MGAT3	-0.593143	0.552588	-0.855724	1.8832e-05	0.000204367	18.3039	-18.3039
UBE2I	-0.32413	0.723156	-0.467621	1.89353e-05	0.00020533	18.2935	-18.2935
MMD2	-2.20539	0.110208	-3.1817	1.89759e-05	0.000205602	18.2894	-18.2894
NXF1	0.292618	1.33993	0.422159	1.8981e-05	0.000205602	18.2889	18.2889
CAMKK2	-0.314836	0.729909	-0.454212	1.90163e-05	0.000205871	18.2854	-18.2854
POLE2	-0.448799	0.638394	-0.64748	1.90419e-05	0.000206036	18.2828	-18.2828
C3orf58	-0.38735	0.678853	-0.558829	1.90626e-05	0.000206148	18.2807	-18.2807
H2AFZ	-0.505957	0.602929	-0.729941	1.90979e-05	0.000206332	18.2772	-18.2772
MRPS9	-0.393758	0.674517	-0.568073	1.91004e-05	0.000206332	18.277	-18.277
AP5Z1	0.28911	1.33524	0.417097	1.9126e-05	0.000206384	18.2744	18.2744
YWHAE	-0.389659	0.677288	-0.562158	1.91229e-05	0.000206384	18.2747	-18.2747
YWHAE	-0.389659	0.677288	-0.562158	1.91229e-05	0.000206384	18.2747	-18.2747
RFC5	-0.371946	0.689391	-0.536605	1.93561e-05	0.00020864	18.2516	-18.2516
SOD2	0.506256	1.65907	0.730373	1.93459e-05	0.00020864	18.2526	18.2526
SLC37A4	-0.343808	0.709065	-0.49601	1.94098e-05	0.000208992	18.2463	-18.2463
SLC37A4	-0.343808	0.709065	-0.49601	1.94098e-05	0.000208992	18.2463	-18.2463
TTF2	-0.624739	0.535401	-0.901309	1.94082e-05	0.000208992	18.2465	-18.2465
TTI1	-0.299206	0.741407	-0.431663	1.95166e-05	0.000210028	18.2359	-18.2359
NUP155	-0.341554	0.710665	-0.492758	1.95368e-05	0.000210131	18.2339	-18.2339
ZBTB38	0.315341	1.37073	0.454941	1.96051e-05	0.000210752	18.2273	18.2273
RNF168	-0.275693	0.759046	-0.397741	1.96428e-05	0.000211043	18.2236	-18.2236
NFE2L1	0.278732	1.32145	0.402125	1.96831e-05	0.000211362	18.2197	18.2197
HMMR	-0.707324	0.492962	-1.02045	1.9746e-05	0.000211923	18.2136	-18.2136
AHRR	0.331168	1.39259	0.477775	1.98584e-05	0.000212899	18.2028	18.2028
C5orf34	-0.503901	0.604169	-0.726975	1.9848e-05	0.000212899	18.2038	-18.2038
DCAF15	-0.319691	0.726374	-0.461216	1.99115e-05	0.000213352	18.1977	-18.1977
IQSEC1	-0.258592	0.772138	-0.373069	2.00138e-05	0.000214333	18.188	-18.188
PRRC2A	-0.233331	0.791891	-0.336625	2.00319e-05	0.000214411	18.1863	-18.1863
PRRC2A	-0.233331	0.791891	-0.336625	2.00319e-05	0.000214411	18.1863	-18.1863
PRRC2A	-0.233331	0.791891	-0.336625	2.00319e-05	0.000214411	18.1863	-18.1863
PRRC2A	-0.233331	0.791891	-0.336625	2.00319e-05	0.000214411	18.1863	-18.1863
PRRC2A	-0.233331	0.791891	-0.336625	2.00319e-05	0.000214411	18.1863	-18.1863
PRRC2A	-0.233331	0.791891	-0.336625	2.00319e-05	0.000214411	18.1863	-18.1863
PRRC2A	-0.233331	0.791891	-0.336625	2.00319e-05	0.000214411	18.1863	-18.1863
RP11-611O2.2	0.616008	1.85152	0.888711	2.00457e-05	0.000214444	18.1849	18.1849
GEMIN6	-0.380509	0.683513	-0.548959	2.01305e-05	0.000215212	18.1769	-18.1769
PLGRKT	-0.499652	0.606742	-0.720845	2.01392e-05	0.000215212	18.1761	-18.1761
FUNDC2	-0.500569	0.606186	-0.722168	2.01865e-05	0.000215494	18.1716	-18.1716
HNRNPA0	-0.427176	0.652349	-0.616285	2.01959e-05	0.000215494	18.1707	-18.1707
SLX4	-0.260638	0.77056	-0.376021	2.01982e-05	0.000215494	18.1705	-18.1705
CERS1	0.354328	1.42522	0.511187	2.02459e-05	0.000215772	18.166	18.166
KHSRP	-0.329294	0.719431	-0.475071	2.02437e-05	0.000215772	18.1662	-18.1662
BDNF	0.397921	1.48873	0.574079	2.03964e-05	0.000217259	18.1519	18.1519
CEBPB	0.601716	1.82525	0.868093	2.04448e-05	0.000217542	18.1474	18.1474
GDPD2	0.518916	1.68021	0.748638	2.04362e-05	0.000217542	18.1482	18.1482
PID1	-0.317708	0.727815	-0.458356	2.04673e-05	0.000217664	18.1453	-18.1453
RAB43	0.728356	2.07167	1.0508	2.05202e-05	0.000218109	18.1404	18.1404
DUSP8	0.484259	1.62297	0.698638	2.05444e-05	0.00021825	18.1382	18.1382
DUSP8	0.484259	1.62297	0.698638	2.05444e-05	0.00021825	18.1382	18.1382
DUSP8	0.484259	1.62297	0.698638	2.05444e-05	0.00021825	18.1382	18.1382
MTMR11	0.524431	1.6895	0.756595	2.05768e-05	0.000218478	18.1351	18.1351
NHLRC2	-0.252126	0.777147	-0.363741	2.06175e-05	0.000218793	18.1314	-18.1314
RAN	-0.460105	0.631218	-0.663791	2.06562e-05	0.000219086	18.1278	-18.1278
CLPTM1L	-0.307013	0.735641	-0.442925	2.06915e-05	0.000219343	18.1246	-18.1246
CLPTM1L	-0.307013	0.735641	-0.442925	2.06915e-05	0.000219343	18.1246	-18.1246
PFDN2	-0.378795	0.684686	-0.546486	2.07093e-05	0.000219414	18.1229	-18.1229
SLC19A1	-0.498503	0.60744	-0.719187	2.07376e-05	0.000219598	18.1203	-18.1203
H2AFY	-0.301705	0.739556	-0.435269	2.07569e-05	0.000219685	18.1186	-18.1186
PHB	-0.411357	0.662751	-0.593462	2.07682e-05	0.000219687	18.1175	-18.1175
PAK1IP1	-0.343839	0.709043	-0.496054	2.08035e-05	0.000219943	18.1143	-18.1143
ATP11C	-0.420797	0.656523	-0.607082	2.08208e-05	0.000220009	18.1127	-18.1127
P2RY1	-0.567348	0.567027	-0.818511	2.08483e-05	0.000220182	18.1102	-18.1102
EVX2	-1.35118	0.258934	-1.94934	2.09028e-05	0.00022064	18.1052	-18.1052
NAPA	0.25223	1.28689	0.363891	2.09889e-05	0.000221431	18.0974	18.0974
CD164	0.384227	1.46848	0.554323	2.10302e-05	0.00022175	18.0936	18.0936
NTRK2	0.301325	1.35165	0.43472	2.111e-05	0.000222473	18.0864	18.0864
CTXN1	-0.43939	0.64443	-0.633905	2.11786e-05	0.000222915	18.0803	-18.0803
CYP51A1	-0.418856	0.657799	-0.604281	2.11856e-05	0.000222915	18.0796	-18.0796
KBTBD11	-0.399407	0.670718	-0.576223	2.11718e-05	0.000222915	18.0809	-18.0809
KBTBD11	-0.399407	0.670718	-0.576223	2.11718e-05	0.000222915	18.0809	-18.0809
MTFP1	-0.587413	0.555763	-0.847458	2.12285e-05	0.000223129	18.0758	-18.0758
[truncated: 19,528 more rows]

## Sheet: MacroH2A2-overlapping ATAC
List of mH2A2 overlapping differential ATAC peaks
shScr	shMH2A2	site (hg38)	isOverlap	foldchange	nearest_gene	site (anno)
2.23804	13.039	chr12:43516108-43516425	TRUE	4.82609	ADAMTS20	chr12:43516108-43516425 (ADAMTS20)
15.0443	62.4986	chr20:63296166-63297199	TRUE	3.1543	COL20A1	chr20:63296166-63297199 (COL20A1)
5.92908	23.1893	chr3:71542565-71543265	TRUE	2.91111	FOXP1	chr3:71542565-71543265 (FOXP1)
5.07153	18.7577	chr12:48027213-48027657	TRUE	2.69863	SENP1	chr12:48027213-48027657 (SENP1)
6.05113	21.1052	chr17:50467501-50467710	TRUE	2.4878	CHAD	chr17:50467501-50467710 (CHAD)
5.61401	18.6465	chr17:56483225-56483455	TRUE	2.32143	ANKFN1	chr17:56483225-56483455 (ANKFN1)
5.15252	16.7457	chr3:68142441-68142799	TRUE	2.25	FAM19A1	chr3:68142441-68142799 (FAM19A1)
5.20575	14.7626	chr19:7969480-7969877	TRUE	1.83582	ELAVL1	chr19:7969480-7969877 (ELAVL1)
7.66693	19.4942	chr17:73537152-73537671	TRUE	1.54264	SDK2	chr17:73537152-73537671 (SDK2)
13.7603	34.7448	chr20:47724388-47724657	TRUE	1.525	SULF2	chr20:47724388-47724657 (SULF2)
11.6738	27.2672	chr20:48928748-48929110	TRUE	1.33577	ARFGEF2	chr20:48928748-48929110 (ARFGEF2)
8.61805	19.6849	chr17:59355700-59356355	TRUE	1.28415	YPEL2	chr17:59355700-59356355 (YPEL2)
21.446	48.6564	chr17:73492787-73493531	TRUE	1.26879	SDK2	chr17:73492787-73493531 (SDK2)
8.20452	18.5781	chr17:13140853-13141342	TRUE	1.26437	ELAC2	chr17:13140853-13141342 (ELAC2)
9.81143	21.9522	chr19:35395796-35396233	TRUE	1.23741	LINC01531	chr19:35395796-35396233 (LINC01531)
8.25023	18.4091	chr3:43392666-43393415	TRUE	1.23134	ANO10	chr3:43392666-43393415 (ANO10)
8.51925	18.7053	chr11:68764342-68764591	TRUE	1.19565	CPT1A	chr11:68764342-68764591 (CPT1A)
9.67207	20.9849	chr12:131142908-131143442	TRUE	1.16964	ADGRD1	chr12:131142908-131143442 (ADGRD1)
4.94101	10.3761	chr12:103013886-103014323	TRUE	1.1	ASCL1	chr12:103013886-103014323 (ASCL1)
34.3369	71.6498	chr17:72576281-72576820	TRUE	1.08667	LINC00673	chr17:72576281-72576820 (LINC00673)
7.5583	15.2187	chr3:10428495-10428797	TRUE	1.01351	ATP2B2	chr3:10428495-10428797 (ATP2B2)
14.022	28.172	chr20:63253386-63254468	TRUE	1.00912	FLJ16779	chr20:63253386-63254468 (FLJ16779)

## Sheet: Primers and oligonucleotides
CRISPR-Cas9 FLAG editing
sgRNA 1	CGGCTACTTGGCGTCGAGCT
sgRNA 2	TGGAAAGTGCGGCGGCTACT
ssODN	CGAGAGCATCGGCATCTACGTGCAGGAGATGGCTAAGCTCGACGCTAAGGGTGGTGGTTCGGACTACAAAGACGATGACGACAAGTAGCCGCCGCACTTTCCAGCAGGGATCGGAGGACGACCCGAGTCCCAAGAG
Bold = stop codon	Red = GGS-FLAG
Flanking primers (for sequencing)
Sense	ATCTCAGCCCACTTTGATGACT
Antisense	TTTAAAAAGCAAAACCCCACTC
Sequencing (internal)	GGCTACTTGTCGTCATCGTCT
dCas9-VPR custom guide RNA pool
sgRNA2.1 (sgH2AFY2.1)	CTGGGCCGCGGATAGTAGCG
sgRNA2.2 (sg8)	TGGGCCGCGGATAGTAGCGG
sgRNA2.3 (sg3)	GGCGGCAAGCGGCAGTTCTCTGG
sgRNA2.4 (sg2)	TGCGTGTCAATGGCGGCAAGCGG
sgRNA2.5 (sg7)	CCGGACTCGGGTCCCTAACCGGT
H2AFY2 shRNA sequences
shH2AFY2a/shMH2A2a	TGGAAAGAAACCCCTCGCG
shH2AFY2b/shMH2A2b	ATTTGTCGGAGCCCCACTG
shH2AFY2c/shMH2A2c	TAGATGCCGATGCTCTCGC
shScr	proprietary sequence (Horizon biosciences)
qPCR primers	Forward	Reverse	Tm = 60
H2AFY2	GCTCAACCAGCTGCTAAAAGG	GGGAGAGGATCGTTTCCGAC
H2AFY	CGGATGCTGCGGTACATCAA	ATCTCCGCTGTCAGGTATTCCA
Actin	GATGACCCAGATCATGTTTGAGAC	CACAGTGTGGGTGACCCC
GAPDH	GAAGGTGAAGGTCGGAGTCA	GACAAGCTTCCCGTTCTCAG
